# Supplementary material for: Foliar fungal communities strongly differ between habitat patches in a landscape mosaic
Source: PeerJ. 2016 Nov 3;4:e2656. doi: 10.7717/peerj.2656 (PMC5101609; doi:10.7717/peerj.2656)
Supplement: Supplemental Information 1 [file peerj-04-2656-s001.zip]

Archive with 8 entries (7 files):
- data/
- data/FC13_blast.csv
- data/FC13_data
- data/FC13_dataset_creation.R
- data/FC13_functions.RData
- data/FC13_mapfile.csv
- data/FC13_otus.csv
- data/SCRIPT_R_Fort.Rmd
