# Supplementary material for: Foliar fungal communities strongly differ between habitat patches in a landscape mosaic
Source: PeerJ. 2016 Nov 3;4:e2656. doi: 10.7717/peerj.2656 (PMC5101609; doi:10.7717/peerj.2656)
Supplement: Supplemental Information 1 [file peerj-04-2656-s001.zip › data/FC13_blast.csv]

query_ID	percent_identity	alignment_length	mismatches	gap_openings	q_start	q_end	s_start	s_end	e_value	bit_score	gi	kingdom	division	class	order	family	genus	species
OTU_1	100.000	281	0	0	1	281	31	311	8.23e-144	520	1026286517	Viridiplantae	Tracheophyta	eudicotyledons	Fagales	Betulaceae	Carpinus	Carpinus_betulus
OTU_2	98.131	214	3	1	1	213	74	287	2.03E-99	372	570338724	Viridiplantae	Tracheophyta	eudicotyledons	Vitales	Vitaceae	Vitis	Vitis_vinifera
OTU_3	100.000	156	0	0	1	156	290	445	2.53e-74	289	1034220623	Fungi	Ascomycota	Dothideomycetes	Dothideales	Aureobasidiaceae	Aureobasidium	Aureobasidium_pullulans
OTU_4	99.563	229	1	0	1	229	434	662	3.09e-113	418	952948594	Viridiplantae	Tracheophyta	eudicotyledons	Vitales	Vitaceae	Vitis	Vitis_heyneana
OTU_5	100.000	150	0	0	1	150	275	424	5.47e-71	278	1031917897	Fungi	Ascomycota	Dothideomycetes	Capnodiales	Cladosporiaceae	Cladosporium	Cladosporium_herbarum
OTU_6	86.232	138	16	3	1	136	295	431	1.34E-31	147	391883765	Fungi	Ascomycota	Leotiomycetes	NA	Pseudeurotiaceae	Pseudeurotium	Pseudeurotium_hygrophilum
OTU_7	99.5	200	1	0	1	200	342	541	3.40E-97	364	626419142	Fungi	Ascomycota	Taphrinomycetes	Taphrinales	Taphrinaceae	Taphrina	Taphrina_carpini
OTU_8	100	143	0	0	1	143	336	478	3.55E-67	265	530746702	Fungi	Ascomycota	Dothideomycetes	Capnodiales	Mycosphaerellaceae	Stromatoseptoria	Stromatoseptoria_castaneicola
OTU_9	100.000	178	0	0	1	178	434	611	1.49e-86	329	1024249962	Fungi	Ascomycota	Leotiomycetes	Erysiphales	Erysiphaceae	Erysiphe	Erysiphe_alphitoides
OTU_10	100	148	0	0	1	148	316	463	5.90E-70	274	61619940	Fungi	Ascomycota	Leotiomycetes	Helotiales	Dermateaceae	Naevala	Naevala_minutissima
OTU_11	90.972	144	10	2	1	142	349	491	7.33e-45	191	961502090	Fungi	Ascomycota	Dothideomycetes	NA	NA	Zeloasperisporium	Zeloasperisporium_searsiae
OTU_12	100.000	144	0	0	1	144	306	449	1.18e-67	267	61619908	Fungi	Ascomycota	Dothideomycetes	Capnodiales	Mycosphaerellaceae	Ramularia	Ramularia_endophylla
OTU_13	100.000	144	0	0	1	144	481	624	1.18e-67	267	799381116	Fungi	Ascomycota	Dothideomycetes	Capnodiales	Mycosphaerellaceae	Ramularia	Ramularia_vizellae
OTU_14	100.000	147	0	0	1	147	261	407	2.54e-69	272	1031917814	Fungi	Ascomycota	Leotiomycetes	Helotiales	Sclerotiniaceae	Botrytis	Botrytis_cinerea
OTU_15	99.333	150	1	0	1	150	2045	2194	2.12E-69	272	284159094	Fungi	Ascomycota	Dothideomycetes	Capnodiales	Mycosphaerellaceae	Pseudocercospora	cf._Pseudocercospora_sp._CPC_10712
OTU_16	NA	NA	NA	NA	NA	NA	NA	NA	NA	NA	NA	unk	unk	unk	unk	unk	unk	unk
OTU_17	100.000	156	0	0	1	156	258	413	2.53e-74	289	1031917850	Fungi	Ascomycota	Dothideomycetes	Pleosporales	Didymellaceae	Epicoccum	Epicoccum_nigrum
OTU_18	100	202	0	0	1	202	340	541	5.66E-100	374	33694301	Fungi	Ascomycota	Taphrinomycetes	Taphrinales	Taphrinaceae	Taphrina	Taphrina_inositophila
OTU_19	100	263	0	0	1	263	394	656	6.96E-134	486	308192827	Viridiplantae	Tracheophyta	eudicotyledons	Fagales	Fagaceae	Quercus	Quercus_hartwissiana
OTU_20	100.000	157	0	0	1	157	333	489	7.02e-75	291	1021645380	Fungi	Ascomycota	Dothideomycetes	Pleosporales	Didymellaceae	Epicoccum	Epicoccum_sorghinum
OTU_21	100.000	141	0	0	1	141	302	442	5.51e-66	261	1001945848	Fungi	Basidiomycota	Tremellomycetes	Trichosporonales	Trichosporonaceae	Cryptococcus	Cryptococcus_sp._W5S-4-STD
OTU_22	100.000	160	0	0	1	160	328	487	1.51e-76	296	1040065074	Fungi	Ascomycota	Dothideomycetes	Pleosporales	Pleosporaceae	Alternaria	Alternaria_alternata
OTU_23	98.83	171	2	0	1	171	426	596	2.09E-79	305	4808433	Fungi	Ascomycota	Dothideomycetes	Capnodiales	Mycosphaerellaceae	Trimmatostroma	Trimmatostroma_cordae
OTU_24	NA	NA	NA	NA	NA	NA	NA	NA	NA	NA	NA	unk	unk	unk	unk	unk	unk	unk
OTU_25	99.245	265	2	0	1	265	331	595	1.17E-131	479	15212699	Viridiplantae	Tracheophyta	eudicotyledons	Fagales	Fagaceae	Castanea	Castanea_pumila
OTU_26	100.000	236	0	0	1	236	268	503	8.53e-119	436	1033211390	Fungi	Basidiomycota	Tremellomycetes	Filobasidiales	Filobasidiaceae	Filobasidium	Filobasidium_wieringae
OTU_27	99.531	213	1	0	1	213	339	551	2.02E-104	388	301068751	Fungi	unk	unk	unk	unk	unk	fungal_sp._mh2518.2
OTU_28	100	264	0	0	1	264	394	657	1.94E-134	488	308192831	Viridiplantae	Tracheophyta	eudicotyledons	Fagales	Fagaceae	Quercus	Quercus_hartwissiana
OTU_29	100.000	209	0	0	1	209	322	530	8.71e-104	387	1021759790	Fungi	Basidiomycota	Microbotryomycetes	Sporidiobolales	Sporidiobolaceae	Rhodotorula	Rhodotorula_babjevae
OTU_30	100	200	0	0	1	200	332	531	7.32E-99	370	90398885	Fungi	Basidiomycota	Cystobasidiomycetes	Erythrobasidiales	Erythrobasidiaceae	Rhodotorula	Rhodotorula_sp._HB_1211
OTU_31	100.000	155	0	0	1	155	424	578	9.09e-74	287	1005817117	Fungi	Ascomycota	Dothideomycetes	Pleosporales	Pleosporaceae	Pithomyces	Pithomyces_chartarum
OTU_32	100.000	160	0	0	1	160	338	497	1.51e-76	296	1040065111	Fungi	Ascomycota	Dothideomycetes	Pleosporales	Pleosporaceae	Pleospora	Pleospora_herbarum
OTU_33	100	28	0	0	4	31	397	424	0.003	52.8	459213672	Fungi	Ascomycota	Leotiomycetes	Helotiales	Rutstroemiaceae	Lambertella	Lambertella_sp._TNS:F-40027
OTU_34	100	172	0	0	1	172	303	474	2.69E-83	318	313118905	Fungi	Ascomycota	Dothideomycetes	NA	NA	Peltaster	Peltaster_fructicola
OTU_35	100	163	0	0	1	163	250	412	2.71E-78	302	8698560	Fungi	Basidiomycota	Tremellomycetes	Tremellales	Tremellaceae	Asterotremella	Asterotremella_longa'
OTU_36	98.496	266	2	1	1	266	395	658	2.52E-128	468	308192754	Viridiplantae	Tracheophyta	eudicotyledons	Fagales	Fagaceae	Quercus	Quercus_canariensis
OTU_37	87.019	208	19	6	1	208	322	521	4.66E-56	228	152013613	Fungi	Basidiomycota	Tremellomycetes	Filobasidiales	NA	Cryptococcus	Cryptococcus_oeirensis
OTU_38	98.621	145	2	0	1	145	305	449	5.94E-65	257	62526438	Fungi	unk	unk	unk	unk	unk	fungal_sp._19.19
OTU_39	100.000	207	0	0	1	207	293	499	1.13e-102	383	218664966	Fungi	Basidiomycota	Microbotryomycetes	Sporidiobolales	Sporidiobolaceae	Sporobolomyces	Sporobolomyces_roseus
OTU_40	100.000	243	0	0	1	243	301	543	1.10e-122	449	300681633	Fungi	Basidiomycota	Tremellomycetes	Filobasidiales	Filobasidiaceae	Filobasidium	Filobasidium_stepposum
OTU_41	100	208	0	0	1	208	296	503	2.61E-103	385	293491220	Fungi	Basidiomycota	Microbotryomycetes	Sporidiobolales	NA	Sporobolomyces	Sporobolomyces_sp._1_DH-2010
OTU_42	100.000	160	0	0	1	160	353	512	1.51e-76	296	1028039930	Fungi	Ascomycota	Dothideomycetes	Pleosporales	Pleosporaceae	Alternaria	Alternaria_infectoria
OTU_43	100	264	0	0	1	264	383	646	1.94E-134	488	308192898	Viridiplantae	Tracheophyta	eudicotyledons	Fagales	Fagaceae	Quercus	Quercus_robur
OTU_44	93.082	159	8	3	4	161	325	481	1.30E-56	230	820944219	Fungi	Basidiomycota	Exobasidiomycetes	Exobasidiales	Exobasidiaceae	Exobasidium	Exobasidium_maculosum
OTU_45	100	154	0	0	1	154	2043	2196	2.73E-73	285	133722017	Fungi	Ascomycota	Dothideomycetes	Capnodiales	Schizothyriaceae	Schizothyrium	Schizothyrium_pomi
OTU_46	95.062	162	5	3	1	160	396	556	3.31e-63	252	496595596	Fungi	Ascomycota	Eurotiomycetes	Chaetothyriales	Chaetothyriaceae	Ceramothyrium	Ceramothyrium_carniolicum
OTU_47	100	225	0	0	1	225	310	534	9.26E-113	416	152013633	Fungi	Basidiomycota	Cystobasidiomycetes	Erythrobasidiales	Erythrobasidiaceae	Erythrobasidium	Erythrobasidium_hasegawianum
OTU_48	100	282	0	0	1	282	324	605	1.91E-144	521	16904027	Viridiplantae	Tracheophyta	eudicotyledons	Fagales	Betulaceae	Carpinus	Carpinus_laxiflora
OTU_49	100	158	0	0	1	158	350	507	1.63E-75	292	61619965	Fungi	Ascomycota	Sordariomycetes	Xylariales	Amphisphaeriaceae	Monochaetia	Monochaetia_monochaeta
OTU_50	100	162	0	0	1	162	351	512	9.74E-78	300	312600879	Fungi	Ascomycota	Dothideomycetes	NA	NA	Peltaster	Peltaster_sp._ZalMj1-4
OTU_51	100	208	0	0	1	208	331	538	2.61E-103	385	408887318	Fungi	Basidiomycota	Cystobasidiomycetes	Erythrobasidiales	Erythrobasidiaceae	Sporobolomyces	Sporobolomyces_gracilis
OTU_52	100	127	0	0	1	127	301	427	2.78E-58	235	162135995	Fungi	Basidiomycota	Tremellomycetes	Tremellales	is_Tremellales	Dioszegia	Dioszegia_aurantiaca
OTU_53	91.975	162	10	3	1	160	396	556	7.23e-55	224	496595596	Fungi	Ascomycota	Eurotiomycetes	Chaetothyriales	Chaetothyriaceae	Ceramothyrium	Ceramothyrium_carniolicum
OTU_54	94.186	172	6	4	1	171	410	578	1.65E-65	259	794346376	Fungi	Ascomycota	Eurotiomycetes	Chaetothyriales	Trichomeriaceae	Trichomerium	Trichomerium_sp._LS-2015a
OTU_55	100.000	154	0	0	1	154	354	507	3.27e-73	285	1021644613	Fungi	Ascomycota	Dothideomycetes	Botryosphaeriales	Botryosphaeriaceae	Microdiplodia	Microdiplodia_sp._JC-2016
OTU_56	100	149	0	0	1	149	450	598	1.64E-70	276	296492085	Fungi	Ascomycota	Dothideomycetes	Capnodiales	NA	Microcyclospora	Microcyclospora_tardicrescens
OTU_57	100.000	146	0	0	1	146	308	453	9.15e-69	270	1035335781	Fungi	Ascomycota	Dothideomycetes	Capnodiales	Mycosphaerellaceae	Pseudocercosporella	Pseudocercosporella_fraxini
OTU_58	100	276	0	0	1	276	100	375	4.13E-141	510	402715498	Fungi	Basidiomycota	Malasseziomycetes	Malasseziales	Malasseziaceae	Malassezia	Malassezia_restricta
OTU_59	91.139	158	12	2	1	157	408	564	1.30E-51	213	632125459	Fungi	Ascomycota	unk	unk	unk	unk	Pezizomycotina_sp._PAH2_7
OTU_60	97.468	158	4	0	1	158	336	493	9.15e-69	270	932085606	Fungi	Ascomycota	Dothideomycetes	NA	NA	Zeloasperisporium	Zeloasperisporium_sp._G.13Ed
OTU_61	100.000	218	0	0	1	218	375	592	8.65e-109	403	459219331	Viridiplantae	Tracheophyta	eudicotyledons	Solanales	Solanaceae	Solanum	Solanum_lycopersicum
OTU_62	86.093	151	13	7	1	149	378	522	2.23E-34	156	342674057	Fungi	Ascomycota	Eurotiomycetes	Phaeomoniellales	NA	Phaeomoniella	Phaeomoniella_sp._3_ICMP_18946
OTU_63	88.953	172	16	3	1	170	426	596	1.69E-50	209	4808433	Fungi	Ascomycota	Dothideomycetes	Capnodiales	Mycosphaerellaceae	Trimmatostroma	Trimmatostroma_cordae
OTU_64	99.606	254	1	0	1	254	371	624	3.91e-127	464	944204161	Fungi	Basidiomycota	Exobasidiomycetes	Microstromatales	unk	unk	Microstomatale_sp._Rhodotorula_bacarum
OTU_65	91.018	167	9	3	1	166	390	551	9.35e-54	220	983783728	Fungi	unk	unk	unk	unk	unk	fungal_sp.
OTU_66	87.755	147	15	2	1	147	319	462	3.43e-38	169	1033910143	Fungi	unk	unk	unk	unk	unk	fungal_sp.
OTU_67	100	162	0	0	1	162	299	460	9.74E-78	300	442742129	Fungi	Ascomycota	Pezizomycetes	Pezizales	Sarcosomataceae	Plectania	Plectania_melastoma
OTU_68	100	156	0	0	1	156	343	498	2.11E-74	289	171917981	Fungi	Ascomycota	Sordariomycetes	Diaporthales	Gnomoniaceae	Apioplagiostoma	Apioplagiostoma_carpinicola
OTU_69	92.262	168	12	1	1	168	353	519	7.74E-59	237	528749320	Fungi	unk	unk	unk	unk	unk	fungal_sp._NLR-2013
OTU_70	96.178	157	5	1	1	157	388	543	2.56e-64	255	962062685	Fungi	Ascomycota	unk	unk	unk	unk	Ascomycota_sp._Js_6235
OTU_71	89.655	116	7	3	3	118	310	420	1.74E-30	143	157325610	Fungi	Ascomycota	Dothideomycetes	Venturiales	Venturiaceae	Cylindrosympodium	Cylindrosympodium_lauri
OTU_72	95.062	162	6	2	1	162	406	565	7.69E-64	254	828364337	Fungi	Ascomycota	Sordariomycetes	Diaporthales	Cryphonectriaceae	Chrysofolia	Chrysofolia_colombiana
OTU_73	100.000	211	0	0	1	211	354	564	6.73e-105	390	145687931	Fungi	Basidiomycota	Agaricomycetes	Agaricales	Strophariaceae	Hypholoma	Hypholoma_fasciculare
OTU_74	87.898	157	15	3	1	154	349	504	4.41e-42	182	961502090	Fungi	Ascomycota	Dothideomycetes	NA	NA	Zeloasperisporium	Zeloasperisporium_searsiae
OTU_75	100	172	0	0	1	172	308	479	2.69E-83	318	61619967	Fungi	Ascomycota	Sordariomycetes	Xylariales	Amphisphaeriaceae	unk	Amphisphaeriaceae_sp._CBS_114908
OTU_76	93.75	160	8	1	1	160	367	524	2.15E-59	239	441494169	Fungi	unk	unk	unk	unk	unk	fungal_sp._NLEndoHerit_028_2008N2-35-3B
OTU_77	100	233	0	0	1	233	355	587	3.31E-117	431	452056254	Fungi	Basidiomycota	Tremellomycetes	Cystofilobasidiales	Cystofilobasidiaceae	Udeniomyces	Udeniomyces_pannonicus
OTU_78	83.178	107	12	5	1	103	384	488	1.77E-15	93.5	258578869	Fungi	Ascomycota	Dothideomycetes	Myriangiales	Elsinoaceae	Sphaceloma	Sphaceloma_tectificae
OTU_79	97.059	34	0	1	8	41	306	338	0.000233	56.5	399892583	Fungi	Ascomycota	Lecanoromycetes	Lecanorales	Parmeliaceae	Xanthoparmelia	Xanthoparmelia_imitatrix
OTU_80	100	156	0	0	1	156	304	459	2.11E-74	289	294346523	Fungi	Ascomycota	Dothideomycetes	Pleosporales	Didymellaceae	Phoma	Phoma_viburnicola
OTU_81	100	151	0	0	1	151	314	464	1.27E-71	279	160347321	Fungi	Ascomycota	Dothideomycetes	Capnodiales	Mycosphaerellaceae	Mycosphaerella	Mycosphaerella_madeirae
OTU_82	100	155	0	0	1	155	326	480	7.58E-74	287	388571323	Fungi	Ascomycota	Dothideomycetes	Capnodiales	Dissoconiaceae	Dissoconium	Dissoconium_aciculare
OTU_83	81.013	158	12	10	1	157	351	491	1.76E-20	110	148633754	Fungi	Ascomycota	Dothideomycetes	Myriangiales	Elsinoaceae	Sphaceloma	Sphaceloma_araliae
OTU_84	100.000	157	0	0	1	157	349	505	7.02e-75	291	1021395066	Fungi	Ascomycota	Dothideomycetes	Dothideales	Aureobasidiaceae	Aureobasidium	Aureobasidium_subglaciale
OTU_85	91.628	215	15	3	1	213	74	287	4.53E-76	294	570338724	Viridiplantae	Tracheophyta	eudicotyledons	Vitales	Vitaceae	Vitis	Vitis_vinifera
OTU_86	97.661	171	3	1	1	171	373	542	1.63E-75	292	282598172	Fungi	Basidiomycota	Exobasidiomycetes	Exobasidiales	Exobasidiaceae	Exobasidium	Exobasidium_rostrupii
OTU_87	100	156	0	0	1	156	313	468	2.11E-74	289	256016349	Fungi	Ascomycota	Leotiomycetes	Helotiales	NA	Hyalodendriella	Hyalodendriella_sp._FF36
OTU_88	93.103	145	9	1	1	144	298	442	4.69E-51	211	555635326	Fungi	unk	unk	unk	unk	unk	fungal_endophyte
OTU_89	81.818	143	22	4	3	142	327	468	1.05E-22	117	18656077	Fungi	Ascomycota	Leotiomycetes	Helotiales	Helotiaceae	Rhizoscyphus	ectomycorrhizal_isolate_(cf._Rhizoscyphus_ericae_aggregate)
OTU_90	88.406	138	13	3	42	179	372	506	1.33E-36	163	22901379	Fungi	Ascomycota	Taphrinomycetes	Taphrinales	Taphrinaceae	Taphrina	Taphrina_carpini
OTU_91	100	163	0	0	1	163	375	537	2.71E-78	302	237861363	Fungi	Ascomycota	Sordariomycetes	Diaporthales	Gnomoniaceae	Gnomonia	Gnomonia_sp._Crt-55781
OTU_92	100.000	155	0	0	1	155	348	502	9.09e-74	287	1026716486	Fungi	Ascomycota	Dothideomycetes	Pleosporales	Didymosphaeriaceae	Paraphaeosphaeria	Paraphaeosphaeria_neglecta
OTU_93	100.000	151	0	0	1	151	329	479	1.52e-71	279	344332943	Fungi	Ascomycota	Sordariomycetes	Diaporthales	Diaporthaceae	Diaporthe	Diaporthe_eres
OTU_94	98.773	163	2	0	1	163	472	634	5.86E-75	291	189909441	Fungi	Ascomycota	Dothideomycetes	Dothideales	Dothideaceae	Coniozyma	Coniozyma_leucospermi
OTU_95	100	28	0	0	1	28	269	296	0.003	52.8	558491584	Fungi	Ascomycota	Dothideomycetes	Capnodiales	Cladosporiaceae	Cladosporium	Cladosporium_sp._Fun23W2
OTU_96	97.126	174	5	0	1	174	439	612	4.53E-76	294	626633598	Fungi	Ascomycota	Eurotiomycetes	Chaetothyriales	Chaetothyriaceae	Ceramothyrium	Ceramothyrium_podocarpi
OTU_97	100	158	0	0	1	158	349	506	1.63E-75	292	171190436	Fungi	Ascomycota	Dothideomycetes	Capnodiales	Dissoconiaceae	Uwebraunia	Uwebraunia_commune
OTU_98	100	198	0	0	1	198	356	553	9.46E-98	366	112363282	Fungi	Basidiomycota	Agaricomycetes	Hymenochaetales	is_Hymenochaetales	Resinicium	Resinicium_bicolor
OTU_99	99.242	132	1	0	1	132	310	441	2.15E-59	239	14595126	Fungi	Basidiomycota	Tremellomycetes	Tremellales	is_Tremellales	Dioszegia	Dioszegia_hungarica
OTU_100	100	157	0	0	1	157	380	536	5.86E-75	291	530746630	Fungi	Ascomycota	Dothideomycetes	Pleosporales	Phaeosphaeriaceae	Phaeosphaeriopsis	Phaeosphaeriopsis_glaucopunctata
OTU_101	100	159	0	0	1	159	362	520	4.53E-76	294	301068708	Fungi	unk	unk	unk	unk	unk	fungal_sp._mh1548.5
OTU_102	100	137	0	0	1	137	278	414	7.69E-64	254	187762260	Fungi	Ascomycota	Leotiomycetes	Helotiales	unk	unk	Helotiales_sp._MT34-6655jb
OTU_103	90.625	64	5	1	1	64	435	497	1.07E-12	84.2	284159048	Fungi	Ascomycota	Dothideomycetes	Capnodiales	Teratosphaeriaceae	Devriesia	Devriesia_strelitziicola
OTU_104	100.000	203	0	0	1	203	298	500	1.89e-100	375	1027316069	Fungi	Basidiomycota	Cystobasidiomycetes	Cystobasidiales	Cystobasidiaceae	Cystobasidium	Cystobasidium_sp._MYf129
OTU_105	100.000	145	0	0	1	145	340	484	3.29e-68	268	117573941	Fungi	unk	unk	unk	unk	unk	fungal_endophyte
OTU_106	100	281	0	0	1	281	335	615	6.86E-144	520	674654150	Fungi	Basidiomycota	Malasseziomycetes	Malasseziales	Malasseziaceae	Malassezia	Malassezia_sp._PH-2014
OTU_107	96.203	158	6	0	1	158	325	482	1.98e-65	259	1021311549	Fungi	Ascomycota	Sordariomycetes	Xylariales	Amphisphaeriaceae	Monochaetia	Monochaetia_dimorphospora
OTU_108	100.000	142	0	0	1	142	275	416	1.53e-66	263	1033211389	Fungi	Basidiomycota	Tremellomycetes	Trichosporonales	Trichosporonaceae	Cryptococcus	Cryptococcus_tephrensis
OTU_109	89.116	147	13	2	1	147	319	462	1.59e-41	180	1033910143	Fungi	unk	unk	unk	unk	unk	fungal_sp.
OTU_110	89.041	146	14	2	1	145	318	462	1.32E-41	180	57634752	Fungi	Ascomycota	Dothideomycetes	NA	NA	Ramimonilia	Ramimonilia_apicalis
OTU_111	100	270	0	0	1	270	393	662	8.94E-138	499	308192846	Viridiplantae	Tracheophyta	eudicotyledons	Fagales	Fagaceae	Quercus	Quercus_petraea
OTU_112	100	152	0	0	1	152	398	549	3.53E-72	281	304359582	Fungi	Ascomycota	Dothideomycetes	Pleosporales	Leptosphaeriaceae	Ampelomyces	Ampelomyces_sp._LK-2010
OTU_113	99.324	148	0	1	1	148	309	455	1.18e-67	267	379326770	Fungi	Ascomycota	Dothideomycetes	Capnodiales	Mycosphaerellaceae	Mycosphaerella	Mycosphaerella_marksii
OTU_114	96.552	116	4	0	1	116	417	532	1.70E-45	193	387966402	Fungi	Ascomycota	Pezizomycetes	Pezizales	Pyronemataceae	Sphaerosporella	Sphaerosporella_sp._RT-2012
OTU_115	100	265	0	0	1	265	394	658	5.38E-135	490	308192933	Viridiplantae	Tracheophyta	eudicotyledons	Fagales	Fagaceae	Quercus	Quercus_petraea
OTU_116	100.000	146	0	0	21	166	1	146	9.15e-69	270	948563637	Fungi	Basidiomycota	Tremellomycetes	unk	unk	Cryptococcus	Cryptococcus_sp._7_AP-2015
OTU_117	100	153	0	0	1	153	430	582	9.80E-73	283	379046554	Fungi	Ascomycota	Dothideomycetes	Capnodiales	Schizothyriaceae	Zygophiala	Zygophiala_sp._T55A1c
OTU_118	100.000	244	0	0	1	244	352	595	3.04e-123	451	1030177592	Fungi	Basidiomycota	Tremellomycetes	Filobasidiales	Filobasidiaceae	Filobasidium	Filobasidium_magnum
OTU_119	100.000	204	0	0	1	204	478	681	5.24e-101	377	343489113	Fungi	Basidiomycota	Agaricomycetes	Agaricales	Agaricaceae	Agaricus	Agaricus_bisporus
OTU_120	100	238	0	0	1	238	334	571	5.50E-120	440	408886628	Fungi	Basidiomycota	Cystobasidiomycetes	Erythrobasidiales	Erythrobasidiaceae	Sporobolomyces	Sporobolomyces_elongatus
OTU_121	97.638	127	2	1	1	126	367	493	1.21e-52	217	1028916575	Fungi	Basidiomycota	Tremellomycetes	Tremellales	NA	Dioszegia	Dioszegia_changbaiensis
OTU_122	100	160	0	0	1	160	356	515	1.26E-76	296	171918096	Fungi	Ascomycota	Sordariomycetes	Diaporthales	Gnomoniaceae	Ophiognomonia	Ophiognomonia_pseudoischnostyla
OTU_123	98.675	151	1	1	1	151	383	532	9.87E-68	267	313800185	Fungi	Ascomycota	Dothideomycetes	Capnodiales	Teratosphaeriaceae	Devriesia	Devriesia_fraseriae
OTU_124	96.330	218	5	2	1	215	455	672	2.46e-94	355	952948607	Viridiplantae	Tracheophyta	eudicotyledons	Vitales	Vitaceae	Vitis	Vitis_riparia
OTU_125	100.000	203	0	0	1	203	353	555	1.89e-100	375	1020738205	Fungi	Basidiomycota	Agaricomycetes	Russulales	Stereaceae	Stereum	Stereum_sp._F1
OTU_126	100	206	0	0	1	206	320	525	3.38E-102	381	11137991	Fungi	Basidiomycota	Cystobasidiomycetes	Erythrobasidiales	Erythrobasidiaceae	Sporobolomyces	Sporobolomyces_coprosmae
OTU_127	89.286	56	5	1	67	122	225	279	2.99E-08	69.4	688460677	Fungi	Ascomycota	Dothideomycetes	Pleosporales	Phaeosphaeriaceae	Phaeosphaeria	Phaeosphaeria_sp._2_IP-2014
OTU_128	100	139	0	0	1	139	320	458	5.94E-65	257	61619957	Fungi	unk	unk	unk	unk	unk	fungal_sp._CBS_116067
OTU_129	100.000	163	0	0	1	163	175	13	3.24e-78	302	1031776539	Fungi	Ascomycota	Sordariomycetes	Diaporthales	Gnomoniaceae	Gnomoniopsis	Gnomoniopsis_castanea
OTU_130	99.621	264	1	0	1	264	394	657	9.01E-133	483	308193037	Viridiplantae	Tracheophyta	eudicotyledons	Fagales	Fagaceae	Quercus	Quercus_robur
OTU_131	100	190	0	0	1	190	396	585	2.65E-93	351	298357242	Fungi	Basidiomycota	Agaricomycetes	Corticiales	Corticiaceae	Schizopora	Schizopora_paradoxa
OTU_132	99.01	202	0	1	1	202	411	610	4.40E-96	361	383088102	Fungi	Basidiomycota	Agaricomycetes	Gomphales	Gomphaceae	Ramaria	Ramaria_abietina
OTU_133	100.000	208	0	0	1	208	319	526	3.13e-103	385	1021759803	Fungi	Basidiomycota	Microbotryomycetes	Sporidiobolales	Sporidiobolaceae	Rhodosporidiobolus	Rhodosporidiobolus_colostri
OTU_134	96.522	230	7	1	1	230	434	662	1.46e-101	379	952948594	Viridiplantae	Tracheophyta	eudicotyledons	Vitales	Vitaceae	Vitis	Vitis_heyneana
OTU_135	100	220	0	0	1	220	600	819	5.58E-110	407	94448898	Viridiplantae	Chlorophyta	Trebouxiophyceae	Microthamniales	NA	Trebouxia	Trebouxia_sp._P-35a-III
OTU_136	NA	NA	NA	NA	NA	NA	NA	NA	NA	NA	NA	unk	unk	unk	unk	unk	unk	unk
OTU_137	100	173	0	0	1	173	373	545	7.47E-84	320	164518396	Fungi	Ascomycota	Dothideomycetes	Dothideales	Aureobasidiaceae	Kabatiella	Kabatiella_sp._IZ-1245
OTU_138	96.575	146	5	0	1	146	337	482	1.66E-60	243	817011220	Fungi	Ascomycota	Dothideomycetes	Capnodiales	Teratosphaeriaceae	Catenulostroma	Catenulostroma_sp._ORK15
OTU_139	NA	NA	NA	NA	NA	NA	NA	NA	NA	NA	NA	unk	unk	unk	unk	unk	unk	unk
OTU_140	NA	NA	NA	NA	NA	NA	NA	NA	NA	NA	NA	unk	unk	unk	unk	unk	unk	unk
OTU_141	98.137	161	1	1	1	159	398	558	1.27E-71	279	206149114	Fungi	unk	unk	unk	unk	unk	fungal_endophyte_sp._CZ9
OTU_142	98.077	156	3	0	1	156	348	503	2.12E-69	272	345103650	Fungi	Ascomycota	Dothideomycetes	Pleosporales	Coniothyriaceae	Coniothyrium	Coniothyrium_carteri
OTU_143	100	202	0	0	1	202	350	551	5.66E-100	374	282598174	Fungi	Basidiomycota	Exobasidiomycetes	Exobasidiales	Exobasidiaceae	Exobasidium	Exobasidium_arescens
OTU_144	100	156	0	0	1	156	359	514	2.11E-74	289	270266580	Fungi	Ascomycota	Dothideomycetes	Pleosporales	NA	Ochrocladosporium	Ochrocladosporium_elatum
OTU_145	NA	NA	NA	NA	NA	NA	NA	NA	NA	NA	NA	unk	unk	unk	unk	unk	unk	unk
OTU_146	91.772	158	12	1	1	157	271	428	3.36e-53	219	1021673821	Fungi	Basidiomycota	Tremellomycetes	Trichosporonales	Trichosporonaceae	Cryptococcus	Cryptococcus_sp._46HGKG
OTU_147	90.909	198	10	8	1	192	634	829	1.65E-65	259	117653183	Fungi	Basidiomycota	Tremellomycetes	Tremellales	unk	unk	Tremellales_sp._LM477
OTU_148	89.706	204	10	9	1	197	109	308	9.94E-63	250	298353945	Fungi	Basidiomycota	Agaricomycetes	Agaricales	Strophariaceae	unk	Strophariaceae_sp._43-118
OTU_149	100	160	0	0	1	160	269	428	1.26E-76	296	116488907	Fungi	Ascomycota	Sordariomycetes	Diaporthales	Gnomoniaceae	Apiognomonia	Apiognomonia_errabunda
OTU_150	99.387	163	0	1	1	162	413	575	4.53E-76	294	9967832	Fungi	Ascomycota	Sordariomycetes	Diaporthales	Valsaceae	Amphiporthe	Amphiporthe_leiphaemia
OTU_151	93.689	206	6	5	1	203	337	538	2.71E-78	302	192383668	Fungi	Basidiomycota	Exobasidiomycetes	Exobasidiales	Exobasidiaceae	Exobasidium	Exobasidium_canadense
OTU_152	100	152	0	0	1	152	351	502	3.53E-72	281	17017201	Fungi	Ascomycota	Dothideomycetes	Pleosporales	Phaeosphaeriaceae	Phaeosphaeria	Phaeosphaeria_juncophila
OTU_153	100	140	0	0	1	140	336	475	1.65E-65	259	118084427	Fungi	Ascomycota	Sordariomycetes	Xylariales	Diatrypaceae	Libertella	Libertella_sp._EXP0557F
OTU_154	90.11	182	15	2	1	181	308	487	1.00E-57	233	532688744	Fungi	Basidiomycota	Cystobasidiomycetes	Erythrobasidiales	Erythrobasidiaceae	Erythrobasidium	Erythrobasidium_sp._FF-2011
OTU_155	NA	NA	NA	NA	NA	NA	NA	NA	NA	NA	NA	unk	unk	unk	unk	unk	unk	unk
OTU_156	100	170	0	0	1	170	356	525	3.48E-82	315	164512335	Fungi	Basidiomycota	Agaricomycetes	Agaricales	Inocybaceae	Inocybe	Inocybe_mixtilis
OTU_157	100	191	0	0	1	191	351	541	7.37E-94	353	302595115	Fungi	Basidiomycota	Agaricomycetes	Corticiales	Vuilleminiaceae	Vuilleminia	Vuilleminia_comedens
OTU_158	92.308	182	11	3	1	181	309	488	2.56e-64	255	1001945839	Fungi	Basidiomycota	NA	NA	NA	Rhodotorula	Rhodotorula_sp._P2S-PDA
OTU_159	84.259	108	14	3	65	172	417	521	2.95E-18	102	22901397	Fungi	Ascomycota	Taphrinomycetes	Taphrinales	Taphrinaceae	Taphrina	Taphrina_padi
OTU_160	100.000	143	0	0	1	143	333	475	4.26e-67	265	528749504	Fungi	unk	unk	unk	unk	unk	fungal_sp._NLR-2013
OTU_161	97.315	149	4	0	1	149	390	538	7.69E-64	254	661919103	Fungi	Ascomycota	Dothideomycetes	Capnodiales	NA	Microcyclospora	Microcyclospora_sp._N3.3F1d
OTU_162	88.542	192	15	6	1	189	347	534	1.68E-55	226	13160672	Fungi	Basidiomycota	Agaricostilbomycetes	Agaricostilbales	Agaricostilbaceae	Bensingtonia	Bensingtonia_ingoldii
OTU_163	97.5	160	3	1	1	160	348	506	2.12E-69	272	305433333	Fungi	Ascomycota	unk	unk	unk	unk	ascomycete_sp._nasa25
OTU_164	NA	NA	NA	NA	NA	NA	NA	NA	NA	NA	NA	unk	unk	unk	unk	unk	unk	unk
OTU_165	100	217	0	0	1	217	162	378	2.59E-108	401	425821994	Fungi	Basidiomycota	Microbotryomycetes	NA	NA	Curvibasidium	Curvibasidium_cygneicollum
OTU_166	90.541	148	9	5	1	146	322	466	6.11E-45	191	577155906	Fungi	Ascomycota	Dothideomycetes	Capnodiales	Mycosphaerellaceae	Passalora	Passalora_nattrassii
OTU_167	NA	NA	NA	NA	NA	NA	NA	NA	NA	NA	NA	unk	unk	unk	unk	unk	unk	unk
OTU_168	100	240	0	0	1	240	2120	2359	4.25E-121	444	13160897	Fungi	Basidiomycota	Exobasidiomycetes	Microstromatales	NA	Rhodotorula	Rhodotorula_hinnulea
OTU_169	99.5	200	1	0	1	200	283	482	3.40E-97	364	375076277	Fungi	Basidiomycota	Cystobasidiomycetes	Erythrobasidiales	Erythrobasidiaceae	Rhodotorula	Rhodotorula_sp._YM24636
OTU_170	94.512	164	6	3	1	161	390	553	9.94E-63	250	828364330	Fungi	Ascomycota	Eurotiomycetes	Chaetothyriales	NA	Strelitziana	Strelitziana_malaysiana
OTU_171	100.000	214	0	0	1	214	346	559	1.45e-106	396	937341984	Fungi	Basidiomycota	Agaricomycetes	Polyporales	Phanerochaetaceae	Phaeophlebiopsis	Phaeophlebiopsis_peniophoroides
OTU_172	100.000	201	0	0	1	201	336	536	2.44e-99	372	1005885600	Fungi	Ascomycota	Taphrinomycetes	Taphrinales	Taphrinaceae	Taphrina	Taphrina_wiesneri
OTU_173	NA	NA	NA	NA	NA	NA	NA	NA	NA	NA	NA	unk	unk	unk	unk	unk	unk	unk
OTU_174	100	152	0	0	1	152	349	500	3.53E-72	281	57634732	Fungi	unk	unk	unk	unk	unk	fungal_sp._TRN270
OTU_175	98.227	282	5	0	1	282	324	605	4.16E-136	494	16904040	Viridiplantae	Tracheophyta	eudicotyledons	Fagales	Betulaceae	Carpinus	Carpinus_pubescens
OTU_176	89.091	55	3	2	4	55	340	394	0.000000387	65.8	641458000	Fungi	Ascomycota	Lecanoromycetes	Teloschistales	Teloschistaceae	Langeottia	Langeottia_ottolangei
OTU_177	100	137	0	0	1	137	507	643	7.69E-64	254	258590708	Fungi	Ascomycota	Dothideomycetes	Pleosporales	unk	unk	Pleosporales_sp._MU-2009-2
OTU_178	NA	NA	NA	NA	NA	NA	NA	NA	NA	NA	NA	unk	unk	unk	unk	unk	unk	unk
OTU_179	100	142	0	0	1	142	185	44	1.28E-66	263	661551178	Fungi	unk	unk	unk	unk	unk	fungal_sp._JH_167
OTU_180	91.62	179	6	5	1	178	372	542	2.15E-59	239	57634656	Fungi	unk	unk	unk	unk	unk	fungal_sp._TRN1
OTU_181	99.31	290	1	1	1	289	575	864	5.31E-145	523	724086757	Fungi	Basidiomycota	Malasseziomycetes	Malasseziales	Malasseziaceae	Malassezia	Malassezia_globosa
OTU_182	100.000	148	0	0	1	148	403	550	7.07e-70	274	1026943332	Fungi	Ascomycota	Leotiomycetes	Helotiales	NA	Cadophora	Cadophora_luteo-olivacea
OTU_183	100	116	0	0	1	116	314	429	3.63E-52	215	442768380	Fungi	unk	unk	unk	unk	unk	fungal_sp._T1EK43
OTU_184	97.403	154	3	1	1	153	315	468	4.59E-66	261	317415236	Fungi	unk	unk	unk	unk	unk	fungal_endophyte_sp._AP119
OTU_185	97.268	183	3	2	77	257	480	662	1.94e-80	309	952948594	Viridiplantae	Tracheophyta	eudicotyledons	Vitales	Vitaceae	Vitis	Vitis_heyneana
OTU_186	84.516	155	21	3	1	154	57	209	1.04E-32	150	762216275	Fungi	Basidiomycota	Tremellomycetes	is_Tremellomycetidae	NA	Cryptococcus	Cryptococcus_sp._MOM_846
OTU_187	98.942	189	1	1	1	188	315	503	7.42E-89	337	55847667	Fungi	Basidiomycota	Exobasidiomycetes	Exobasidiales	Exobasidiaceae	Exobasidium	Exobasidium_bisporum
OTU_188	NA	NA	NA	NA	NA	NA	NA	NA	NA	NA	NA	unk	unk	unk	unk	unk	unk	unk
OTU_189	93.878	147	7	2	1	147	319	463	7.80E-54	220	530747848	Fungi	Ascomycota	Dothideomycetes	Capnodiales	Mycosphaerellaceae	Sphaerulina	Sphaerulina_betulae
OTU_190	100	194	0	0	1	194	330	523	1.58E-95	359	480359266	Fungi	unk	unk	unk	unk	unk	fungal_sp._FC6
OTU_191	100	221	0	0	1	221	427	647	1.55E-110	409	357016551	Viridiplantae	Chlorophyta	Trebouxiophyceae	Microthamniales	NA	Trebouxia	Trebouxia_impressa
OTU_192	100	155	0	0	1	155	356	510	7.58E-74	287	17017190	Fungi	Ascomycota	Dothideomycetes	Pleosporales	Phaeosphaeriaceae	Phaeosphaeria	Phaeosphaeria_culmorum
OTU_193	88.235	187	17	4	1	187	370	551	2.80E-53	219	20452322	Fungi	Basidiomycota	Agaricostilbomycetes	Agaricostilbales	Kondoaceae	Kondoa	Kondoa_myxariophila
OTU_194	99.351	154	0	1	1	153	484	637	4.56E-71	278	312434287	Fungi	Ascomycota	unk	unk	unk	unk	Ascomycota_sp._AR-2010
OTU_195	88.108	185	14	8	1	179	350	532	1.56e-51	213	758329834	Fungi	Basidiomycota	Agaricomycetes	Agaricales	Schizophyllaceae	Porotheleum	Porotheleum_fimbriatum
OTU_196	100	136	0	0	1	136	309	444	2.76E-63	252	377692245	Fungi	Ascomycota	Leotiomycetes	Rhytismatales	Rhytismataceae	Colpoma	Colpoma_sp._VKM-3180
OTU_197	100	150	0	0	1	150	329	478	4.56E-71	278	407947694	Fungi	unk	unk	unk	unk	unk	fungal_sp._acwVHT27_17
OTU_198	100	220	0	0	1	220	348	567	5.58E-110	407	847145165	Viridiplantae	Chlorophyta	Trebouxiophyceae	Microthamniales	NA	Trebouxia	Trebouxia_sp._OTU_I8
OTU_199	100	194	0	0	1	194	352	545	1.58E-95	359	78644028	Fungi	Basidiomycota	unk	unk	unk	unk	basidiomycete_sp._OS-S37
OTU_200	100.000	196	0	0	1	196	429	624	1.47e-96	363	961474648	Fungi	unk	unk	unk	unk	unk	fungal_sp._CG1
OTU_201	100	158	0	0	1	158	359	516	1.63E-75	292	108728945	Fungi	Ascomycota	Sordariomycetes	Xylariales	Amphisphaeriaceae	Monochaetia	Monochaetia_kansensis
OTU_202	91.613	155	13	0	1	155	522	676	3.63E-52	215	372293533	Fungi	Ascomycota	Sordariomycetes	Xylariales	Amphisphaeriaceae	Seimatosporium	Seimatosporium_falcatum
OTU_203	100.000	160	0	0	1	160	364	523	1.51e-76	296	1024847676	Fungi	Ascomycota	Dothideomycetes	Botryosphaeriales	Botryosphaeriaceae	Diplodia	Diplodia_seriata
OTU_204	89.796	147	10	5	1	147	338	479	1.02E-42	183	317415183	Fungi	unk	unk	unk	unk	unk	fungal_endophyte_sp._AP012
OTU_205	100	196	0	0	1	196	548	743	1.22E-96	363	391883821	Fungi	Basidiomycota	Agaricomycetes	Polyporales	unk	unk	Polyporales_sp._1_SR-2012
OTU_206	79.213	178	24	12	1	173	337	506	5.87e-21	111	726973898	Fungi	Basidiomycota	Tremellomycetes	unk	unk	unk	Tremellomycetes_sp._genotype_e52ss002
OTU_207	97.917	144	0	3	1	141	490	633	1.54e-61	246	169894096	Fungi	Ascomycota	Dothideomycetes	Capnodiales	Mycosphaerellaceae	Ramularia	Ramularia_endophylla
OTU_208	100	158	0	0	1	158	330	487	1.63E-75	292	530746699	Fungi	Ascomycota	Dothideomycetes	Pleosporales	Massarinaceae	Stagonospora	cf._Stagonospora_sp._CPC_22155
OTU_209	97.788	226	4	1	1	226	402	626	2.42e-104	388	939231671	Fungi	Basidiomycota	Agaricomycetes	Trechisporales	Hydnodontaceae	Trechispora	Trechispora_stellulata
OTU_210	97.581	124	3	0	1	124	304	427	1.30E-51	213	13936254	Fungi	Basidiomycota	Tremellomycetes	Tremellales	is_Tremellales	Cryptococcus	Cryptococcus_statzelliae
OTU_211	NA	NA	NA	NA	NA	NA	NA	NA	NA	NA	NA	unk	unk	unk	unk	unk	unk	unk
OTU_212	96.04	101	3	1	1	101	324	423	1.33E-36	163	260223636	Fungi	Basidiomycota	Agaricomycetes	Agaricales	Tricholomataceae	Tricholomopsis	Tricholomopsis_decora
OTU_213	NA	NA	NA	NA	NA	NA	NA	NA	NA	NA	NA	unk	unk	unk	unk	unk	unk	unk
OTU_214	100.000	220	0	0	1	220	347	566	6.68e-110	407	847145115	Viridiplantae	Chlorophyta	Trebouxiophyceae	Microthamniales	NA	Trebouxia	Trebouxia_flava
OTU_215	92.157	153	9	3	28	179	478	628	1.30E-51	213	374095103	Viridiplantae	Tracheophyta	eudicotyledons	Sapindales	Rutaceae	Citrus	Citrus_maxima
OTU_216	100	165	0	0	1	165	272	436	2.09E-79	305	443429682	Fungi	Ascomycota	Eurotiomycetes	Eurotiales	Aspergillaceae	Penicillium	Penicillium_nalgiovense
OTU_217	97.449	196	4	1	1	196	324	518	9.60E-88	333	820944156	Fungi	Basidiomycota	Exobasidiomycetes	Exobasidiales	Exobasidiaceae	Exobasidium	Exobasidium_maculosum
OTU_218	89.677	155	14	2	4	158	789	941	1.31E-46	196	11095739	Fungi	Ascomycota	Lecanoromycetes	Caliciales	Physciaceae	Phaeophyscia	Phaeophyscia_sp._PSD1
OTU_219	84.768	151	17	6	6	153	62	209	1.34E-31	147	762216275	Fungi	Basidiomycota	Tremellomycetes	is_Tremellomycetidae	NA	Cryptococcus	Cryptococcus_sp._MOM_846
OTU_220	88.079	151	14	4	6	154	326	474	1.71E-40	176	519273856	Fungi	Basidiomycota	Tremellomycetes	Tremellales	is_Tremellales	Cryptococcus	Cryptococcus_sp._CBS_12710
OTU_221	100	162	0	0	1	162	180	341	9.74E-78	300	688460676	Fungi	Basidiomycota	Tremellomycetes	Tremellales	Tremellaceae	Tremella	Tremella_sp._IP-2014
OTU_222	100.000	163	0	0	1	163	277	439	3.24e-78	302	1031918246	Fungi	Ascomycota	Sordariomycetes	Diaporthales	Gnomoniaceae	Discula	Discula_quercina
OTU_223	99.548	221	1	0	1	221	350	570	7.21E-109	403	847145144	Viridiplantae	Chlorophyta	Trebouxiophyceae	Microthamniales	NA	Trebouxia	Trebouxia_gelatinosa
OTU_224	96.026	151	1	4	1	151	325	470	7.17e-60	241	985478161	Fungi	Ascomycota	Dothideomycetes	Pleosporales	Phaeosphaeriaceae	Phaeosphaeria	Phaeosphaeria_sp._1616_FbLB
OTU_225	97.917	144	3	0	1	144	323	466	9.94E-63	250	387354620	Fungi	Ascomycota	Dothideomycetes	unk	unk	unk	Dothideomycetes_sp._genotype_498
OTU_226	100	167	0	0	1	167	366	532	1.62E-80	309	157325611	Fungi	Ascomycota	Eurotiomycetes	Chaetothyriales	Chaetothyriaceae	Camptophora	Camptophora_hylomeconis
OTU_227	100.000	165	0	0	1	165	237	401	2.51e-79	305	1031918000	Fungi	Ascomycota	Sordariomycetes	Hypocreales	Nectriaceae	Fusarium	Fusarium_lateritium
OTU_228	100.000	162	0	0	1	162	330	491	1.17e-77	300	1005816916	Fungi	Ascomycota	Sordariomycetes	Hypocreales	Cordycipitaceae	Beauveria	Beauveria_pseudobassiana
OTU_229	96.552	174	2	4	1	173	426	596	2.73E-73	285	4808433	Fungi	Ascomycota	Dothideomycetes	Capnodiales	Mycosphaerellaceae	Trimmatostroma	Trimmatostroma_cordae
OTU_230	89.412	170	11	5	1	167	427	592	6.07E-50	207	118084465	Fungi	unk	unk	unk	unk	unk	fungal_sp._EXP0495F
OTU_231	100	152	0	0	1	152	321	472	3.53E-72	281	1929108	Fungi	Ascomycota	Leotiomycetes	Helotiales	Sclerotiniaceae	Scleromitrula	Scleromitrula_candolleana
OTU_232	100.000	151	0	0	1	151	410	560	1.52e-71	279	1035662975	Fungi	Ascomycota	Lecanoromycetes	Lecanorales	Lecanoraceae	Scoliciosporum	Scoliciosporum_umbrinum
OTU_233	100.000	194	0	0	1	194	392	585	1.90e-95	359	927371403	Fungi	Basidiomycota	Agaricomycetes	Russulales	Peniophoraceae	Peniophora	Peniophora_sp._V2EG6b
OTU_234	95.197	229	2	4	1	220	434	662	8.83e-94	353	952948594	Viridiplantae	Tracheophyta	eudicotyledons	Vitales	Vitaceae	Vitis	Vitis_heyneana
OTU_235	92.228	193	8	7	1	190	301	489	9.87E-68	267	152013622	Fungi	Basidiomycota	Cystobasidiomycetes	Erythrobasidiales	Erythrobasidiaceae	Sporobolomyces	Sporobolomyces_sp._CBS_10195
OTU_236	94.030	201	11	1	1	201	413	612	9.02e-79	303	939231725	Fungi	Basidiomycota	Agaricomycetes	Atheliales	Atheliaceae	Leptosporomyces	Leptosporomyces_aff._fuscostratus_UC2022863
OTU_237	100	162	0	0	1	162	316	477	9.74E-78	300	688460651	Fungi	Ascomycota	Dothideomycetes	Botryosphaeriales	unk	unk	Botryosphaeriales_sp._3_IP-2014
OTU_238	NA	NA	NA	NA	NA	NA	NA	NA	NA	NA	NA	unk	unk	unk	unk	unk	unk	unk
OTU_239	84.706	170	22	4	1	169	391	557	1.23e-37	167	1035335832	Fungi	Ascomycota	Eurotiomycetes	Chaetothyriales	unk	unk	Chaetothyriales_sp.
OTU_240	100.000	155	0	0	1	155	314	468	9.09e-74	287	1008457613	Fungi	Ascomycota	Sordariomycetes	Trichosphaeriales	Trichosphaeriaceae	Nigrospora	Nigrospora_sp._funbio23
OTU_241	100	150	0	0	1	150	450	599	4.56E-71	278	157325633	Fungi	Ascomycota	Dothideomycetes	Venturiales	Venturiaceae	Venturia	Venturia_inaequalis
OTU_242	100	142	0	0	1	142	48	189	1.28E-66	263	17154511	Fungi	Basidiomycota	Tremellomycetes	Tremellales	is_Tremellales	Cryptococcus	Cryptococcus_laurentii
OTU_243	98.63	146	2	0	1	146	333	478	1.65E-65	259	71025078	Fungi	unk	unk	unk	unk	unk	fungal_sp._V-Teta2
OTU_244	NA	NA	NA	NA	NA	NA	NA	NA	NA	NA	NA	unk	unk	unk	unk	unk	unk	unk
OTU_245	93.919	148	8	1	1	148	315	461	2.17E-54	222	522358218	Fungi	Ascomycota	unk	unk	unk	unk	Ascomycota_sp._Di58-1
OTU_246	100.000	154	0	0	1	154	291	444	3.27e-73	285	950805216	Fungi	Ascomycota	Dothideomycetes	Pleosporales	unk	unk	Pleosporales_sp._P1_Na_21_Fu
OTU_247	98.864	176	0	2	1	174	316	491	1.25E-81	313	567849968	Fungi	Ascomycota	Sordariomycetes	Hypocreales	Bionectriaceae	Geosmithia	Geosmithia_sp._P7-16-7
OTU_248	100	170	0	0	1	170	400	569	3.48E-82	315	304333822	Fungi	Ascomycota	Eurotiomycetes	Chaetothyriales	unk	unk	Chaetothyriales_sp._NY6956a
OTU_249	100	156	0	0	1	156	380	535	2.11E-74	289	189909467	Fungi	Ascomycota	Dothideomycetes	Pleosporales	Lophiostomataceae	Lophiostoma	Lophiostoma_fuckelii
OTU_250	85.714	154	19	3	1	152	354	506	1.72E-35	159	4808321	Fungi	Ascomycota	Dothideomycetes	Dothideales	Dothioraceae	Pringsheimia	Pringsheimia_euphorbiae
OTU_251	100.000	160	0	0	1	160	346	505	1.51e-76	296	1032032957	Fungi	Ascomycota	Dothideomycetes	Pleosporales	Pleosporaceae	Stemphylium	Stemphylium_sp._F9b
OTU_252	93.805	226	13	1	1	226	378	602	2.06E-89	339	717325348	Fungi	Basidiomycota	Tremellomycetes	Tremellales	is_Tremellales	Cryptococcus	Cryptococcus_sp._2_MG34
OTU_253	NA	NA	NA	NA	NA	NA	NA	NA	NA	NA	NA	unk	unk	unk	unk	unk	unk	unk
OTU_254	100.000	204	0	0	1	204	400	603	5.24e-101	377	576734327	Fungi	Basidiomycota	Agaricomycetes	Polyporales	Coriolaceae	Daedaleopsis	Daedaleopsis_confragosa
OTU_255	98.723	235	3	0	1	235	355	589	2.58E-113	418	452056261	Fungi	Basidiomycota	Tremellomycetes	Cystofilobasidiales	Cystofilobasidiaceae	Itersonilia	Itersonilia_perplexans
OTU_256	100.000	162	0	0	1	162	433	594	1.17e-77	300	350642878	Fungi	Ascomycota	Dothideomycetes	Pleosporales	Pleosporaceae	Pyrenophora	Pyrenophora_leucospermi
OTU_257	100.000	233	0	0	1	233	490	722	3.97e-117	431	1034699861	Fungi	Ascomycota	Saccharomycetes	Saccharomycetales	Saccharomycetaceae	Saccharomyces	Saccharomyces_eubayanus
OTU_258	92.547	161	9	3	1	160	268	426	4.66E-56	228	334683121	Fungi	Basidiomycota	unk	unk	unk	unk	Basidiomycota_sp._BF159
OTU_259	100.000	220	0	0	1	220	347	566	6.68e-110	407	847144512	Viridiplantae	Chlorophyta	Trebouxiophyceae	Microthamniales	NA	Trebouxia	Trebouxia_sp._OTU_I01
OTU_260	100	190	0	0	1	190	373	562	2.65E-93	351	77997728	Fungi	Ascomycota	Pezizomycetes	Pezizales	Pezizaceae	unclassified_Pezizaceae	Pezizaceae_sp._TL-6583
OTU_261	92.908	141	7	2	2	141	271	409	3.39e-48	202	942678557	Fungi	unk	unk	unk	unk	unk	fungal_sp._F6_OT2A-300
OTU_262	98.795	166	2	0	1	166	367	532	1.26E-76	296	157325613	Fungi	Ascomycota	Eurotiomycetes	Chaetothyriales	Chaetothyriaceae	Exophiala	Exophiala_eucalyptorum
OTU_263	100.000	193	0	0	1	193	299	491	6.83e-95	357	1026925693	Fungi	Basidiomycota	Agaricomycetes	Polyporales	Coriolaceae	Trametes	Trametes_ochracea
OTU_264	100.000	156	0	0	1	156	334	489	2.53e-74	289	1002012996	Fungi	Ascomycota	Dothideomycetes	Pleosporales	Didymellaceae	Boeremia	Boeremia_exigua
OTU_265	100	156	0	0	1	156	369	524	2.11E-74	289	591983976	Fungi	Ascomycota	Dothideomycetes	NA	NA	Leptospora	Leptospora_rubella
OTU_266	100	265	0	0	1	265	393	657	5.38E-135	490	308192794	Viridiplantae	Tracheophyta	eudicotyledons	Fagales	Fagaceae	Quercus	Quercus_faginea
OTU_267	79.808	104	15	3	1	99	358	460	9.96e-09	71.3	385845544	Fungi	Ascomycota	Eurotiomycetes	Chaetothyriales	Cyphellophoraceae	Cyphellophora	Cyphellophora_guyanensis
OTU_268	87.791	172	18	3	2	173	314	482	3.65E-47	198	816029040	Fungi	Basidiomycota	Tremellomycetes	Tremellales	is_Tremellales	Bullera	Bullera_sp._BRO199
OTU_269	79.137	139	18	10	1	130	332	468	2.97E-13	86.1	290783863	Fungi	Ascomycota	Leotiomycetes	Helotiales	Hyaloscyphaceae	Catenulifera	Catenulifera_brachyconia
OTU_270	95.27	148	6	1	1	148	315	461	1.00E-57	233	522358218	Fungi	Ascomycota	unk	unk	unk	unk	Ascomycota_sp._Di58-1
OTU_271	100	153	0	0	1	153	310	462	9.80E-73	283	288964589	Fungi	Ascomycota	Dothideomycetes	Pleosporales	Sporormiaceae	Preussia	Preussia_dubia
OTU_272	100	162	0	0	1	162	348	509	9.74E-78	300	45558593	Fungi	Ascomycota	unk	unk	unk	unk	melanized_limestone_ascomycete_CR-2004
OTU_273	NA	NA	NA	NA	NA	NA	NA	NA	NA	NA	NA	unk	unk	unk	unk	unk	unk	unk
OTU_274	100	196	0	0	1	196	370	565	1.22E-96	363	4206353	Fungi	Ascomycota	Arthoniomycetes	Lichenostigmatales	Phaeococcomycetaceae	Phaeococcomyces	Phaeococcomyces_catenatus
OTU_275	96.682	211	0	1	1	204	424	634	5.32e-91	344	169656003	Fungi	Basidiomycota	Agaricomycetes	Agaricales	Strophariaceae	Hypholoma	Hypholoma_fasciculare
OTU_276	100	187	0	0	1	187	355	541	1.23E-91	346	118161446	Fungi	Basidiomycota	Tremellomycetes	Tremellales	Tremellaceae	Filobasidiella	Cryptococcus_neoformans
OTU_277	100	155	0	0	1	155	345	499	7.58E-74	287	511425642	Fungi	unk	unk	unk	unk	unk	fungal_sp._1_GP-2013
OTU_278	100.000	79	0	0	1	79	248	326	1.61e-31	147	565872144	Fungi	Ascomycota	Saccharomycetes	Saccharomycetales	Metschnikowiaceae	Metschnikowia	Metschnikowia_sp._NYNU_13645
OTU_279	88.095	210	18	5	1	205	412	619	1.99e-60	243	939231685	Fungi	Basidiomycota	Agaricomycetes	Trechisporales	Hydnodontaceae	Trechispora	Trechispora_invisitata
OTU_280	100	196	0	0	1	196	347	542	1.22E-96	363	164518422	Fungi	Basidiomycota	Agaricomycetes	Corticiales	Corticiaceae	Phlebia	Phlebia_radiata
OTU_281	100	174	0	0	1	174	250	423	2.08E-84	322	498905791	Fungi	Basidiomycota	Tremellomycetes	Tremellales	is_Tremellales	Cryptococcus	Cryptococcus_flavescens
OTU_282	88.623	167	14	5	1	165	258	421	3.65E-47	198	20126775	Fungi	unk	unk	unk	unk	unk	epistomatal_fungus_'Bracebridge'
OTU_283	100	150	0	0	1	150	358	507	4.56E-71	278	18027696	Fungi	Basidiomycota	Tremellomycetes	Tremellales	is_Tremellales	Derxomyces	Derxomyces_mrakii
OTU_284	100	194	0	0	1	194	421	614	1.58E-95	359	291498419	Fungi	Basidiomycota	unk	unk	unk	unk	Basidiomycota_sp._D5
OTU_285	94.231	156	6	3	1	156	329	481	2.78E-58	235	47420326	Fungi	Ascomycota	Dothideomycetes	Myriangiales	unk	unk	fungal_endophyte_EMS77
OTU_286	99.301	143	0	1	1	142	141	283	5.94E-65	257	728050444	Fungi	Basidiomycota	Tremellomycetes	Tremellales	is_Tremellales	Cryptococcus	Cryptococcus_foliicola
OTU_287	89.441	161	13	4	1	160	351	508	1.02E-47	200	169247426	Fungi	Ascomycota	Dothideomycetes	Capnodiales	Mycosphaerellaceae	Mycocentrospora	Mycocentrospora_cantuariensis
OTU_288	87.273	165	18	3	1	164	373	535	2.84E-43	185	526843741	Fungi	unk	unk	unk	unk	unk	fungal_sp._6_GM_15-19
OTU_289	100	163	0	0	1	163	281	443	2.71E-78	302	407947658	Fungi	unk	unk	unk	unk	unk	fungal_sp._acwVHB49_4
OTU_290	79.355	155	25	5	1	154	276	424	8.19E-19	104	613485837	Fungi	Ascomycota	Eurotiomycetes	Chaetothyriales	unk	unk	Chaetothyriales_sp._NY247
OTU_291	92.949	156	10	1	1	156	268	422	1.68E-55	226	334683121	Fungi	Basidiomycota	unk	unk	unk	unk	Basidiomycota_sp._BF159
OTU_292	98.701	154	2	0	1	154	345	498	7.07e-70	274	1002798577	Fungi	Ascomycota	Dothideomycetes	Capnodiales	Mycosphaerellaceae	Paramycosphaerella	Paramycosphaerella_cyatheae
OTU_293	100	234	0	0	1	234	404	637	9.20E-118	433	545698357	Fungi	Basidiomycota	Agaricomycetes	Corticiales	Corticiaceae	Sistotrema	Sistotrema_oblongisporum
OTU_294	83.333	162	13	11	1	161	326	474	8.08E-29	137	219963149	Fungi	Basidiomycota	Cystobasidiomycetes	Cystobasidiales	Cystobasidiaceae	Cystobasidium	Cystobasidium_benthicum
OTU_295	100	200	0	0	1	200	330	529	7.32E-99	370	291168854	Fungi	Basidiomycota	Agaricomycetes	Polyporales	Coriolaceae	Fomes	Fomes_fomentarius
OTU_296	100.000	150	0	0	1	150	353	502	5.47e-71	278	1022526995	Fungi	unk	unk	unk	unk	unk	fungal_endophyte
OTU_297	96.894	161	5	0	3	163	359	519	7.63E-69	270	829040414	Fungi	Ascomycota	Eurotiomycetes	Chaetothyriales	unk	unk	Chaetothyriales_sp._G7.5F1a2
OTU_298	97.696	217	1	2	1	217	339	551	7.32E-99	370	301068751	Fungi	unk	unk	unk	unk	unk	fungal_sp._mh2518.2
OTU_299	99.099	222	2	0	1	222	360	581	9.33E-108	399	22901418	Fungi	Ascomycota	Taphrinomycetes	Taphrinales	Taphrinaceae	Taphrina	Taphrina_vestergrenii
OTU_300	100.000	278	0	0	1	278	29	306	3.83e-142	514	1036637931	Viridiplantae	Chlorophyta	Chlorophyceae	Chaetophorales	Chaetophoraceae	Diplosphaera	Diplosphaera_sp._KS120SM6L
OTU_301	87.234	188	14	8	1	187	461	639	2.18E-49	206	344332920	Fungi	Basidiomycota	Agaricomycetes	Agaricales	Crepidotaceae	Crepidotus	Crepidotus_subverrucisporus
OTU_302	83.529	170	14	8	1	169	285	441	1.34E-31	147	152013619	Fungi	Basidiomycota	Cystobasidiomycetes	Erythrobasidiales	Erythrobasidiaceae	Sporobolomyces	Sporobolomyces_sp._CBS_10192
OTU_303	84.112	107	8	8	1	99	490	595	4.93E-16	95.3	626633459	Fungi	Ascomycota	Arthoniomycetes	Lichenostigmatales	Phaeococcomycetaceae	Phaeococcomyces	Phaeococcomyces_eucalypti
OTU_304	86.316	95	10	3	1	93	313	406	1.27e-17	100	940619946	Fungi	Ascomycota	Dothideomycetes	Capnodiales	Mycosphaerellaceae	Ramularia	Ramularia_sp._JP-2015
OTU_305	96.774	155	5	0	1	155	334	488	1.65E-65	259	45558618	Fungi	Ascomycota	unk	unk	unk	unk	melanized_limestone_ascomycete_CR-2004
OTU_306	100	147	0	0	1	147	289	435	2.12E-69	272	41398199	Fungi	Ascomycota	Leotiomycetes	Helotiales	Sclerotiniaceae	Ciboria	Ciboria_batschiana
OTU_307	99.502	201	1	0	1	201	319	519	9.46E-98	366	55847619	Fungi	Basidiomycota	Exobasidiomycetes	Exobasidiales	Exobasidiaceae	Exobasidium	Exobasidium_miyabei
OTU_308	97.183	142	4	0	1	142	304	445	5.98E-60	241	51101369	Fungi	Ascomycota	Dothideomycetes	Capnodiales	Mycosphaerellaceae	Ramularia	Ramularia_sp._P5
OTU_309	98.611	144	2	0	1	144	315	458	2.14E-64	255	57634748	Fungi	unk	unk	unk	unk	unk	fungal_sp._TRN433
OTU_310	95.238	147	4	3	1	146	334	478	1.30E-56	230	66990741	Fungi	Ascomycota	Eurotiomycetes	Chaetothyriales	Herpotrichiellaceae	Coniosporium	Coniosporium_sp._MA_4597
OTU_311	100	172	0	0	1	172	365	536	2.69E-83	318	480359174	Fungi	Ascomycota	Eurotiomycetes	Chaetothyriales	Herpotrichiellaceae	Exophiala	Exophiala_crusticola
OTU_312	90.345	145	10	4	1	142	457	600	7.91E-44	187	313800033	Fungi	Ascomycota	Dothideomycetes	Capnodiales	Mycosphaerellaceae	Phaeothecoidea	Phaeothecoidea_melaleuca
OTU_313	98.958	192	2	0	1	192	310	501	4.43E-91	344	55847663	Fungi	Basidiomycota	Exobasidiomycetes	Exobasidiales	Exobasidiaceae	Exobasidium	Exobasidium_bisporum
OTU_314	91.875	160	11	2	1	159	268	426	2.17E-54	222	334683121	Fungi	Basidiomycota	unk	unk	unk	unk	Basidiomycota_sp._BF159
OTU_315	95.652	92	2	2	28	117	324	415	1.34E-31	147	389618842	Fungi	Basidiomycota	Tremellomycetes	Tremellales	is_Tremellales	Dioszegia	Dioszegia_sp._TP-Snow-Y120
OTU_316	99.515	206	1	0	1	206	323	528	1.57E-100	375	820944145	Fungi	Basidiomycota	Exobasidiomycetes	Exobasidiales	Exobasidiaceae	Exobasidium	Exobasidium_maculosum
OTU_317	100.000	139	0	0	1	139	490	628	7.12e-65	257	169894096	Fungi	Ascomycota	Dothideomycetes	Capnodiales	Mycosphaerellaceae	Ramularia	Ramularia_endophylla
OTU_318	84.27	178	15	10	1	172	403	573	4.79E-36	161	727352967	Fungi	Ascomycota	Eurotiomycetes	Chaetothyriales	Cyphellophoraceae	Cyphellophora	Cyphellophora_sp._GL-2014c
OTU_319	85.811	148	10	10	1	142	370	512	1.34E-31	147	387352854	Fungi	Ascomycota	Dothideomycetes	unk	unk	unk	Dothideomycetes_sp._genotype_252
OTU_320	95.07	142	7	0	1	142	332	473	6.03E-55	224	3687745	Fungi	Ascomycota	Leotiomycetes	NA	Myxotrichaceae	Oidiodendron	Oidiodendron_pilicola
OTU_321	100.000	159	0	0	1	159	361	519	5.43e-76	294	1013176857	Fungi	Ascomycota	Dothideomycetes	Pleosporales	Pleosporaceae	Alternaria	Alternaria_armoraciae
OTU_322	NA	NA	NA	NA	NA	NA	NA	NA	NA	NA	NA	unk	unk	unk	unk	unk	unk	unk
OTU_323	100	166	0	0	1	166	356	521	5.82E-80	307	339739846	Fungi	Ascomycota	Sordariomycetes	Hypocreales	Nectriaceae	Fusarium	Fusarium_ciliatum
OTU_324	97.688	173	4	0	1	173	335	507	3.50E-77	298	345541474	Fungi	Ascomycota	unk	unk	unk	unk	Ascomycota_sp._ARIZ_RTOak3-11
OTU_325	100.000	153	0	0	1	153	421	573	1.18e-72	283	1016106501	Fungi	Ascomycota	Dothideomycetes	Capnodiales	Cladosporiaceae	Cladosporium	Cladosporium_cladosporioides
OTU_326	95.333	150	7	0	1	150	322	471	2.15E-59	239	338191816	Fungi	Ascomycota	Leotiomycetes	Helotiales	NA	Tetracladium	Tetracladium_sp._QH32
OTU_327	97.059	170	5	0	1	170	99	268	7.58E-74	287	310780775	Fungi	Ascomycota	Sordariomycetes	Hypocreales	Hypocreaceae	unk	Hypocreaceae_sp._ZLY-2010
OTU_328	100	112	0	0	1	112	334	445	6.07E-50	207	425474053	Fungi	Ascomycota	Dothideomycetes	Pleosporales	Lophiostomataceae	unk	Lophiostomataceae_sp._OTU_078
OTU_329	NA	NA	NA	NA	NA	NA	NA	NA	NA	NA	NA	unk	unk	unk	unk	unk	unk	unk
OTU_330	100	154	0	0	1	154	458	611	2.73E-73	285	338809107	Fungi	Ascomycota	Dothideomycetes	Capnodiales	Cladosporiaceae	Rachicladosporium	Rachicladosporium_pini
OTU_331	100	145	0	0	1	145	329	473	2.75E-68	268	18644044	Fungi	Ascomycota	Leotiomycetes	Helotiales	Hyaloscyphaceae	Lachnum	Lachnum_virgineum
OTU_332	95.302	149	6	1	1	148	390	538	2.78E-58	235	661919103	Fungi	Ascomycota	Dothideomycetes	Capnodiales	NA	Microcyclospora	Microcyclospora_sp._N3.3F1d
OTU_333	100	190	0	0	1	190	439	628	2.65E-93	351	374095103	Viridiplantae	Tracheophyta	eudicotyledons	Sapindales	Rutaceae	Citrus	Citrus_maxima
OTU_334	99.49	196	1	0	1	196	85	280	1.58E-95	359	5734058	Fungi	Basidiomycota	Agaricomycetes	Corticiales	Corticiaceae	Phlebia	Phlebia_uda
OTU_335	99.583	240	0	1	1	239	391	630	7.11E-119	436	408879460	Fungi	Basidiomycota	Tremellomycetes	Cystofilobasidiales	Cystofilobasidiaceae	Udeniomyces	Udeniomyces_pyricola
OTU_336	100.000	150	0	0	1	150	384	533	5.47e-71	278	1021311560	Fungi	Ascomycota	Sordariomycetes	Sordariales	Sordariaceae	Sordaria	Sordaria_nodulifera
OTU_337	99.502	201	1	0	1	201	365	565	9.46E-98	366	764007031	Fungi	Basidiomycota	Cystobasidiomycetes	Erythrobasidiales	Erythrobasidiaceae	Rhodotorula	Rhodotorula_sp._DSM_28479
OTU_338	95.57	158	6	1	1	157	355	512	2.76E-63	252	17017217	Fungi	Ascomycota	Dothideomycetes	Pleosporales	Phaeosphaeriaceae	Phaeosphaeria	Phaeosphaeria_sp._MPSC_29
OTU_339	94.798	173	6	3	1	170	464	636	9.87E-68	267	406042090	Fungi	Ascomycota	Eurotiomycetes	Chaetothyriales	Trichomeriaceae	Trichomerium	Trichomerium_foliicola
OTU_340	89.035	228	22	3	1	227	349	574	1.27E-71	279	765527156	Fungi	Basidiomycota	Tremellomycetes	Filobasidiales	NA	Cryptococcus	Cryptococcus_sp._11-1115
OTU_341	95.122	41	1	1	5	44	317	357	0.00000139	63.9	28460631	Fungi	Ascomycota	Lecanoromycetes	Caliciales	Physciaceae	Rinodina	Rinodina_luridescens
OTU_342	100	159	0	0	1	159	80	238	4.53E-76	294	110349099	Fungi	unk	unk	unk	unk	unk	fungal_sp._YNC3.3-120506
OTU_343	100	223	0	0	1	223	2094	2316	1.20E-111	412	221852194	Fungi	Basidiomycota	Agaricomycetes	Trechisporales	Hydnodontaceae	Trechispora	Trechispora_farinacea
OTU_344	89.912	228	21	1	1	228	437	662	1.63E-75	292	257792856	Viridiplantae	Chlorophyta	Trebouxiophyceae	Microthamniales	NA	Trebouxia	Trebouxia_sp._TPP1
OTU_345	100.000	156	0	0	1	156	361	516	2.53e-74	289	1022527045	Fungi	unk	unk	unk	unk	unk	fungal_endophyte
OTU_346	92.466	146	8	2	1	144	311	455	2.18E-49	206	57634756	Fungi	unk	unk	unk	unk	unk	fungal_sp._TRN441
OTU_347	100	204	0	0	1	204	420	623	4.37E-101	377	297523995	Fungi	Basidiomycota	Agaricomycetes	Agaricales	Psathyrellaceae	Psathyrella	Psathyrella_maculata
OTU_348	99.324	148	1	0	1	148	694	841	2.75E-68	268	298103922	Fungi	Ascomycota	Leotiomycetes	Helotiales	Hyaloscyphaceae	Dasyscyphella	Dasyscyphella_sp._FC-2209
OTU_349	92.308	156	9	3	1	154	364	518	2.80E-53	219	909838532	Fungi	Ascomycota	Eurotiomycetes	unk	unk	unk	Eurotiomycetidae_sp._ICMP_20630
OTU_350	100	156	0	0	1	156	348	503	2.11E-74	289	823090621	Fungi	Ascomycota	Dothideomycetes	Pleosporales	Lophiostomataceae	Lophiostoma	Lophiostoma_pseudodictyosporium
OTU_351	100	206	0	0	1	206	395	600	3.38E-102	381	116687750	Fungi	Basidiomycota	Agaricomycetes	Corticiales	Corticiaceae	Hyphodontia	Hyphodontia_nespori
OTU_352	98.013	151	2	1	1	150	316	466	4.59E-66	261	337263952	Fungi	Ascomycota	Dothideomycetes	Capnodiales	Mycosphaerellaceae	Zymoseptoria	Zymoseptoria_passerinii
OTU_353	90.385	156	12	2	1	153	349	504	3.39e-48	202	961502090	Fungi	Ascomycota	Dothideomycetes	NA	NA	Zeloasperisporium	Zeloasperisporium_searsiae
OTU_354	84.286	70	7	3	97	166	15	80	0.000000387	65.8	745794358	Fungi	Basidiomycota	Tremellomycetes	Tremellales	is_Tremellales	Cryptococcus	Cryptococcus_sp._JYC1026
OTU_355	100	226	0	0	1	226	437	662	2.58E-113	418	257792856	Viridiplantae	Chlorophyta	Trebouxiophyceae	Microthamniales	NA	Trebouxia	Trebouxia_sp._TPP1
OTU_356	94.416	197	10	1	1	196	324	520	2.71E-78	302	16904027	Viridiplantae	Tracheophyta	eudicotyledons	Fagales	Betulaceae	Carpinus	Carpinus_laxiflora
OTU_357	NA	NA	NA	NA	NA	NA	NA	NA	NA	NA	NA	unk	unk	unk	unk	unk	unk	unk
OTU_358	99.194	124	1	0	1	124	304	427	6.03E-55	224	156118898	Fungi	Basidiomycota	Tremellomycetes	Tremellales	is_Tremellales	Dioszegia	Dioszegia_fristingensis
OTU_359	100	245	0	0	1	245	357	601	7.06E-124	453	256575282	Fungi	Basidiomycota	Pucciniomycetes	Pucciniales	Melampsoraceae	Melampsora	Melampsora_larici-populina
OTU_360	100	141	0	0	1	141	333	473	4.59E-66	261	71025078	Fungi	unk	unk	unk	unk	unk	fungal_sp._V-Teta2
OTU_361	100.000	168	0	0	1	168	368	535	5.39e-81	311	1026716479	Fungi	Ascomycota	Sordariomycetes	Togniniales	Togniniaceae	Phaeoacremonium	Phaeoacremonium_roseum
OTU_362	99.333	150	1	0	1	150	323	472	2.12E-69	272	218963777	Fungi	Ascomycota	Dothideomycetes	Capnodiales	Mycosphaerellaceae	Pseudocercospora	Pseudocercospora_sp._FG1.1
OTU_363	NA	NA	NA	NA	NA	NA	NA	NA	NA	NA	NA	unk	unk	unk	unk	unk	unk	unk
OTU_364	100.000	145	0	0	1	145	232	376	3.29e-68	268	1031917946	Fungi	Ascomycota	Dothideomycetes	Capnodiales	Mycosphaerellaceae	Septoria	Septoria_sp.
OTU_365	100	132	0	0	1	132	2055	2186	4.63E-61	244	284810446	Fungi	Basidiomycota	Tremellomycetes	Tremellales	Tremellaceae	Bulleribasidium	Bulleribasidium_oberjochense
OTU_366	86.905	168	16	6	1	166	2932	3095	1.02E-42	183	300431196	Viridiplantae	Chlorophyta	Trebouxiophyceae	Microthamniales	NA	Dictyochloropsis	Dictyochloropsis_symbiontica
OTU_367	100.000	199	0	0	1	199	408	606	3.15e-98	368	1012304212	Fungi	Zygomycota	Mucoromycotina	Mucorales	Umbelopsidaceae	Umbelopsis	Umbelopsis_sp._OTU085_AN-2016
OTU_368	90.299	134	12	1	1	133	351	484	6.16E-40	174	17017201	Fungi	Ascomycota	Dothideomycetes	Pleosporales	Phaeosphaeriaceae	Phaeosphaeria	Phaeosphaeria_juncophila
OTU_369	100	175	0	0	1	175	2062	2236	5.78E-85	324	17426918	Fungi	Ascomycota	Sordariomycetes	Glomerellales	Plectosphaerellaceae	Lectera	Lectera_colletotrichoides
OTU_370	NA	NA	NA	NA	NA	NA	NA	NA	NA	NA	NA	unk	unk	unk	unk	unk	unk	unk
OTU_371	84.884	172	15	8	21	188	491	655	1.33E-36	163	584600512	Fungi	Basidiomycota	Agaricomycetes	Agaricales	Crepidotaceae	Crepidotus	Crepidotus_applanatus
OTU_372	89.116	147	11	5	1	144	311	455	4.76E-41	178	57634756	Fungi	unk	unk	unk	unk	unk	fungal_sp._TRN441
OTU_373	99.371	159	1	0	1	159	329	487	2.11E-74	289	530746622	Fungi	Ascomycota	Dothideomycetes	Pleosporales	Phaeosphaeriaceae	Phaeosphaeria	Phaeosphaeria_sp._CPC_11894
OTU_374	NA	NA	NA	NA	NA	NA	NA	NA	NA	NA	NA	unk	unk	unk	unk	unk	unk	unk
OTU_375	96.503	143	5	0	1	143	338	480	7.74E-59	237	728894825	Fungi	Ascomycota	Dothideomycetes	NA	Pseudoperisporiaceae	Bryochiton	Bryochiton_monascus
OTU_376	83.562	146	18	4	4	148	315	455	3.76E-27	132	756179594	Fungi	Ascomycota	Dothideomycetes	Capnodiales	Mycosphaerellaceae	Pseudocercospora	Pseudocercospora_sophoricola
OTU_377	98.958	192	2	0	1	192	321	512	4.43E-91	344	820944154	Fungi	Basidiomycota	Exobasidiomycetes	Exobasidiales	Exobasidiaceae	Exobasidium	Exobasidium_maculosum
OTU_378	100	258	0	0	1	258	352	609	4.19E-131	477	4003532	Fungi	Basidiomycota	Microbotryomycetes	Microbotryales	Microbotryaceae	Sphacelotheca	Sphacelotheca_hydropiperis
OTU_379	100.000	164	0	0	1	164	304	467	9.02e-79	303	1027169248	Fungi	Ascomycota	Sordariomycetes	Xylariales	Diatrypaceae	Eutypella	Eutypella_scoparia
OTU_380	99.39	164	1	0	1	164	244	407	3.50E-77	298	395335496	Fungi	Ascomycota	NA	NA	NA	Calcarisporiella	Calcarisporiella_sp._BXT10-6
OTU_381	100	171	0	0	1	171	334	504	9.67E-83	316	526841368	Fungi	Ascomycota	Sordariomycetes	Xylariales	Xylariaceae	Daldinia	Daldinia_concentrica
OTU_382	93.377	151	5	4	1	151	325	470	3.36e-53	219	985478161	Fungi	Ascomycota	Dothideomycetes	Pleosporales	Phaeosphaeriaceae	Phaeosphaeria	Phaeosphaeria_sp._1616_FbLB
OTU_383	94.771	153	7	1	1	153	455	606	7.74E-59	237	284159042	Fungi	Ascomycota	Dothideomycetes	Capnodiales	Teratosphaeriaceae	Catenulostroma	Catenulostroma_protearum
OTU_384	100	163	0	0	1	163	357	519	2.71E-78	302	829040414	Fungi	Ascomycota	Eurotiomycetes	Chaetothyriales	unk	unk	Chaetothyriales_sp._G7.5F1a2
OTU_385	100	158	0	0	1	158	313	470	1.63E-75	292	71025067	Fungi	unk	unk	unk	unk	unk	fungal_sp._V-L4
OTU_386	97.368	152	4	0	1	152	386	537	1.65E-65	259	597901101	Fungi	Ascomycota	Dothideomycetes	Capnodiales	Teratosphaeriaceae	Devriesia	Devriesia_agapanthi
OTU_387	NA	NA	NA	NA	NA	NA	NA	NA	NA	NA	NA	unk	unk	unk	unk	unk	unk	unk
OTU_388	100	235	0	0	1	235	490	724	2.56E-118	435	724086745	Fungi	Basidiomycota	Malasseziomycetes	Malasseziales	Malasseziaceae	Malassezia	Malassezia_sympodialis
OTU_389	98.864	264	3	0	1	264	358	621	1.95E-129	472	338857192	Viridiplantae	Tracheophyta	eudicotyledons	Fagales	Fagaceae	Quercus	Quercus_serrata
OTU_390	100.000	174	0	0	1	174	341	514	2.49e-84	322	1040718054	Fungi	Ascomycota	Sordariomycetes	Hypocreales	Nectriaceae	Fusarium	Fusarium_sp_JCM_28008
OTU_391	99.485	194	1	0	1	194	108	301	8.83e-94	353	953267958	Fungi	Basidiomycota	Agaricomycetes	Russulales	Peniophoraceae	Peniophora	Peniophora_incarnata
OTU_392	95.364	151	7	0	1	151	321	471	5.98E-60	241	909627733	Fungi	unk	unk	unk	unk	unk	fungal_endophyte
OTU_393	NA	NA	NA	NA	NA	NA	NA	NA	NA	NA	NA	unk	unk	unk	unk	unk	unk	unk
OTU_394	100	152	0	0	1	152	469	620	3.53E-72	281	189031669	Fungi	Ascomycota	Dothideomycetes	Capnodiales	Teratosphaeriaceae	Teratosphaeria	Teratosphaeria_knoxdaviesii
OTU_395	83.951	162	15	10	1	156	379	535	4.83E-31	145	59323661	Fungi	Ascomycota	Lecanoromycetes	Lecanorales	Pilocarpaceae	Leimonis	Leimonis_erratica
OTU_396	95.575	226	8	2	1	225	378	602	4.40E-96	361	717325348	Fungi	Basidiomycota	Tremellomycetes	Tremellales	is_Tremellales	Cryptococcus	Cryptococcus_sp._2_MG34
OTU_397	100.000	149	0	0	1	149	990	1138	1.97e-70	276	1035662883	Fungi	Ascomycota	Lecanoromycetes	Lecanorales	Parmeliaceae	Flavoparmelia	Flavoparmelia_caperata
OTU_398	96.45	169	6	0	1	169	364	532	1.27E-71	279	756363092	Fungi	Ascomycota	Sordariomycetes	Hypocreales	NA	Sarocladium	Sarocladium_pseudostrictum
OTU_399	NA	NA	NA	NA	NA	NA	NA	NA	NA	NA	NA	unk	unk	unk	unk	unk	unk	unk
OTU_400	100.000	149	0	0	1	149	294	442	1.97e-70	276	312983340	Fungi	unk	unk	unk	unk	unk	fungal_sp._MT0830
OTU_401	100	272	0	0	1	272	388	659	6.91E-139	503	12002101	Fungi	Basidiomycota	Agaricomycetes	Russulales	Russulaceae	Lactarius	Lactarius_hepaticus
OTU_402	100.000	209	0	0	1	209	415	623	8.71e-104	387	1030177595	Fungi	Ascomycota	Saccharomycetes	Saccharomycetales	Saccharomycetaceae	Lachancea	Lachancea_thermotolerans
OTU_403	97.938	194	4	0	1	194	351	544	7.42E-89	337	78644009	Fungi	Basidiomycota	unk	unk	unk	unk	basidiomycete_sp._OS-S18
OTU_404	100	156	0	0	1	156	1991	2146	2.11E-74	289	162415144	Fungi	Ascomycota	Dothideomycetes	Pleosporales	Didymellaceae	Didymella	Didymella_exitialis
OTU_405	95.205	146	6	1	1	146	337	481	1.55e-56	230	1032530162	Fungi	Ascomycota	NA	NA	NA	Lemonniera	Lemonniera_sp._MUT_5444
OTU_406	100.000	161	0	0	1	161	258	418	4.20e-77	298	1031918147	Fungi	Ascomycota	Dothideomycetes	Pleosporales	Pleosporaceae	Stemphylium	Stemphylium_globuliferum
OTU_407	NA	NA	NA	NA	NA	NA	NA	NA	NA	NA	NA	unk	unk	unk	unk	unk	unk	unk
OTU_408	NA	NA	NA	NA	NA	NA	NA	NA	NA	NA	NA	unk	unk	unk	unk	unk	unk	unk
OTU_409	97.619	42	0	1	2	43	323	363	8.31E-09	71.3	270209064	Fungi	Ascomycota	Lecanoromycetes	Caliciales	Physciaceae	Physcia	Physcia_leptalea
OTU_410	98.81	168	2	0	1	168	397	564	9.74E-78	300	597901159	Fungi	Ascomycota	Eurotiomycetes	Chaetothyriales	Herpotrichiellaceae	Phialophora	Phialophora_livistonae
OTU_411	89.781	137	9	4	1	137	371	502	7.96E-39	171	543200399	Fungi	unk	unk	unk	unk	unk	fungal_sp._DGUMF01
OTU_412	95.27	148	6	1	1	148	315	461	1.00E-57	233	522358218	Fungi	Ascomycota	unk	unk	unk	unk	Ascomycota_sp._Di58-1
OTU_413	98.78	164	2	0	1	164	352	515	1.63E-75	292	563427666	Fungi	Ascomycota	Dothideomycetes	Dothideales	unk	unk	Dothideales_sp._P25A005
OTU_414	100	28	0	0	4	31	427	454	0.003	52.8	162950888	Fungi	Ascomycota	Lecanoromycetes	Lecanorales	Stereocaulaceae	Stereocaulon	Stereocaulon_sp._Hur_JP060072
OTU_415	94.898	196	6	3	1	196	310	501	7.53E-79	303	55847663	Fungi	Basidiomycota	Exobasidiomycetes	Exobasidiales	Exobasidiaceae	Exobasidium	Exobasidium_bisporum
OTU_416	98.788	165	2	0	1	165	357	521	5.43e-76	294	929999109	Fungi	Ascomycota	Eurotiomycetes	unk	unk	unk	Eurotiomycetes_sp.
OTU_417	100	146	0	0	1	146	294	439	7.63E-69	270	154240650	Fungi	Ascomycota	Leotiomycetes	Helotiales	Hyaloscyphaceae	Lachnum	Lachnum_ciliare
OTU_418	100.000	211	0	0	1	211	88	298	6.73e-105	390	1026284929	Viridiplantae	Tracheophyta	eudicotyledons	Fabales	Fabaceae	Vicia	Vicia_sativa
OTU_419	92.925	212	11	4	1	212	320	527	2.09E-79	305	55847622	Fungi	Basidiomycota	Exobasidiomycetes	Exobasidiales	Exobasidiaceae	Exobasidium	Exobasidium_japonicum
OTU_420	NA	NA	NA	NA	NA	NA	NA	NA	NA	NA	NA	unk	unk	unk	unk	unk	unk	unk
OTU_421	84.615	195	19	6	1	187	343	534	1.02E-42	183	14530674	Fungi	Basidiomycota	Cystobasidiomycetes	Erythrobasidiales	Erythrobasidiaceae	Sporobolomyces	Sporobolomyces_yunnanensis
OTU_422	90.714	140	12	1	3	141	459	598	2.84E-43	185	429493078	Fungi	Ascomycota	unk	unk	unk	unk	leotiomyceta_sp._1_AF-2012
OTU_423	100.000	156	0	0	1	156	340	495	2.53e-74	289	1022526959	Fungi	unk	unk	unk	unk	unk	fungal_endophyte
OTU_424	100	154	0	0	1	154	742	895	2.73E-73	285	370316659	Fungi	Ascomycota	Dothideomycetes	Pleosporales	NA	Camarographium	Camarographium_carpini
OTU_425	100.000	155	0	0	1	155	344	498	9.09e-74	287	1027169250	Fungi	Ascomycota	Dothideomycetes	Pleosporales	unk	unk	Pleosporales_sp._FL-2015
OTU_426	100.000	187	0	0	1	187	401	587	1.48e-91	346	1035335774	Fungi	Ascomycota	Eurotiomycetes	Chaetothyriales	Cyphellophoraceae	Cyphellophora	Cyphellophora_sessilis
OTU_427	NA	NA	NA	NA	NA	NA	NA	NA	NA	NA	NA	unk	unk	unk	unk	unk	unk	unk
OTU_428	100	197	0	0	1	197	381	577	3.40E-97	364	470266892	Fungi	Basidiomycota	Agaricomycetes	Polyporales	unk	unk	Polyporales_sp._12A062
OTU_429	99.333	150	1	0	1	150	451	600	2.12E-69	272	157325651	Fungi	Ascomycota	Dothideomycetes	Venturiales	Venturiaceae	Venturia	Venturia_crataegi
OTU_430	100	144	0	0	1	144	386	529	9.87E-68	267	19347641	Fungi	Ascomycota	Leotiomycetes	Helotiales	Vibrisseaceae	Phialocephala	Phialocephala_cf._fortinii_CSP08
OTU_431	100.000	221	0	0	1	221	276	496	1.86e-110	409	1023530149	Fungi	Basidiomycota	Tremellomycetes	Filobasidiales	Filobasidiaceae	Naganishia	Naganishia_albida
OTU_432	100	153	0	0	1	153	455	607	9.80E-73	283	323903923	Fungi	Ascomycota	Dothideomycetes	Venturiales	Sympoventuriaceae	Fusicladium	Fusicladium_peltigericola
OTU_433	100	161	0	0	1	161	337	497	3.50E-77	298	258589070	Fungi	Ascomycota	Sordariomycetes	Sordariales	Chaetomiaceae	Chaetomium	Chaetomium_sp._CQ31
OTU_434	84.211	171	24	3	1	169	346	515	1.60e-36	163	961452191	Fungi	unk	unk	unk	unk	unk	fungal_sp._MKOTU127
OTU_435	100	276	0	0	1	276	349	624	4.13E-141	510	61677672	Viridiplantae	Tracheophyta	eudicotyledons	Caryophyllales	Amaranthaceae	Beta	Beta_vulgaris
OTU_436	98.63	219	3	0	1	219	364	582	2.02E-104	388	698379494	Fungi	Basidiomycota	Agaricomycetes	Thelephorales	Thelephoraceae	Tomentella	Tomentella_sp._LM2438
OTU_437	98.773	163	2	0	1	163	372	534	5.86E-75	291	146261616	Fungi	Ascomycota	Sordariomycetes	Diaporthales	Gnomoniaceae	Gnomoniopsis	Gnomoniopsis_comari
OTU_438	80.822	146	16	8	1	136	313	456	8.19E-19	104	452056236	Fungi	Basidiomycota	Tremellomycetes	Tremellales	is_Tremellales	Bullera	Bullera_arundinariae
OTU_439	92.481	133	8	1	1	133	317	447	7.33e-45	191	857021321	Fungi	Basidiomycota	Exobasidiomycetes	Ceraceosorales	unk	unk	Ceraceosorales_sp._SA252w
OTU_440	100	158	0	0	1	158	397	554	1.63E-75	292	9501879	Fungi	Ascomycota	Dothideomycetes	Pleosporales	Pleosporaceae	Drechslera	Drechslera_triseptata
OTU_441	99.296	142	1	0	1	142	313	454	5.94E-65	257	162424952	Fungi	Basidiomycota	Tremellomycetes	Tremellales	is_Tremellales	Dioszegia	Dioszegia_zsoltii
OTU_442	100	226	0	0	1	226	413	638	2.58E-113	418	499137944	Fungi	Basidiomycota	Agaricomycetes	Polyporales	Coriolaceae	Postia	Postia_placenta
OTU_443	100	212	0	0	1	212	265	476	1.56E-105	392	209869754	Fungi	Basidiomycota	Tremellomycetes	Holtermanniales	NA	Holtermanniella	Holtermanniella_takashimae
OTU_444	99.333	150	0	1	1	150	361	509	7.63E-69	270	74197613	Fungi	Ascomycota	unk	unk	unk	unk	ascomycete_sp._HK-S208
OTU_445	94.595	37	2	0	1	37	448	484	0.0000647	58.4	209967915	Fungi	Ascomycota	Dothideomycetes	Capnodiales	Teratosphaeriaceae	Teratosphaeria	Teratosphaeria_sp._CPC_14997
OTU_446	99.487	195	1	0	1	195	367	561	2.46e-94	355	1004426881	Fungi	Ascomycota	Saccharomycetes	Saccharomycetales	Debaryomycetaceae	Debaryomyces	Debaryomyces_nepalensis
OTU_447	100	143	0	0	1	143	332	474	3.55E-67	265	328796291	Fungi	Ascomycota	Leotiomycetes	NA	Myxotrichaceae	Oidiodendron	Oidiodendron_sp._GK-2010
OTU_448	100.000	162	0	0	1	162	374	535	1.17e-77	300	1002066123	Fungi	Ascomycota	Sordariomycetes	Diaporthales	Valsaceae	Phomopsis	Phomopsis_juglandina
OTU_449	100.000	158	0	0	1	158	287	444	1.95e-75	292	221267868	Fungi	Ascomycota	Sordariomycetes	Trichosphaeriales	Trichosphaeriaceae	Nigrospora	Nigrospora_oryzae
OTU_450	99.363	157	1	0	1	157	331	487	2.73E-73	285	735695785	Fungi	Ascomycota	Sordariomycetes	Hypocreales	Nectriaceae	Coccinonectria	Coccinonectria_rusci
OTU_451	NA	NA	NA	NA	NA	NA	NA	NA	NA	NA	NA	unk	unk	unk	unk	unk	unk	unk
OTU_452	100	248	0	0	1	248	2153	2400	1.52E-125	459	13160887	Fungi	Basidiomycota	Ustilaginomycetes	Ustilaginales	NA	Rhodotorula	Rhodotorula_acheniorum
OTU_453	100	164	0	0	1	164	384	547	7.53E-79	303	12621012	Fungi	Ascomycota	Dothideomycetes	Pleosporales	Pleosporaceae	Drechslera	Drechslera_siccans
OTU_454	100	157	0	0	1	157	318	474	5.86E-75	291	21702717	Fungi	Ascomycota	Dothideomycetes	Pleosporales	NA	Ascochyta	Ascochyta_skagwayensis
OTU_455	95.402	174	4	4	1	171	464	636	5.90E-70	274	406042090	Fungi	Ascomycota	Eurotiomycetes	Chaetothyriales	Trichomeriaceae	Trichomerium	Trichomerium_foliicola
OTU_456	100.000	151	0	0	1	151	251	401	1.52e-71	279	929999237	Fungi	Ascomycota	Dothideomycetes	unk	unk	unk	Dothideomycetes_sp.
OTU_457	87.432	183	17	6	34	214	481	659	2.18E-49	206	333776987	Viridiplantae	Chlorophyta	Trebouxiophyceae	Microthamniales	NA	Trebouxia	Trebouxia_corticola
OTU_458	100	248	0	0	1	248	396	643	1.52E-125	459	10799049	Fungi	Basidiomycota	Exobasidiomycetes	Entylomatales	Entylomataceae	Tilletiopsis	Tilletiopsis_washingtonensis
OTU_459	97.525	202	5	0	1	202	345	546	1.23E-91	346	22901411	Fungi	Ascomycota	Taphrinomycetes	Taphrinales	Taphrinaceae	Taphrina	Taphrina_sacchari
OTU_460	96.319	163	4	2	1	162	367	528	9.87E-68	267	47420291	Fungi	Ascomycota	Sordariomycetes	Diaporthales	unk	unk	fungal_endophyte_EMS21
OTU_461	100	211	0	0	1	211	469	679	5.62E-105	390	257792859	Viridiplantae	Chlorophyta	Trebouxiophyceae	Microthamniales	NA	Dictyochloropsis	Dictyochloropsis_reticulata
OTU_462	92.073	164	8	4	1	162	396	556	2.01e-55	226	496595596	Fungi	Ascomycota	Eurotiomycetes	Chaetothyriales	Chaetothyriaceae	Ceramothyrium	Ceramothyrium_carniolicum
OTU_463	NA	NA	NA	NA	NA	NA	NA	NA	NA	NA	NA	unk	unk	unk	unk	unk	unk	unk
OTU_464	97.315	149	3	1	1	148	337	485	2.76E-63	252	60418303	Fungi	Ascomycota	Leotiomycetes	Helotiales	Helotiaceae	Cudoniella	Cudoniella_clavus
OTU_465	93.252	163	9	2	1	163	322	482	2.15E-59	239	820944175	Fungi	Basidiomycota	Exobasidiomycetes	Exobasidiales	Exobasidiaceae	Exobasidium	Exobasidium_maculosum
OTU_466	100	197	0	0	1	197	354	550	3.40E-97	364	425474009	Fungi	Basidiomycota	unk	unk	unk	unk	Basidiomycota_cf._Polyporales_OTU_003
OTU_467	NA	NA	NA	NA	NA	NA	NA	NA	NA	NA	NA	unk	unk	unk	unk	unk	unk	unk
OTU_468	90.566	159	14	1	1	158	387	545	1.69E-50	209	312434377	Fungi	Ascomycota	unk	unk	unk	unk	Ascomycota_sp._AR-2010
OTU_469	100.000	156	0	0	1	156	275	430	2.53e-74	289	929999281	Fungi	Ascomycota	Sordariomycetes	unk	unk	unk	Sordariomycetes_sp.
OTU_470	100.000	212	0	0	1	212	287	498	1.87e-105	392	1021759797	Fungi	Basidiomycota	Microbotryomycetes	Sporidiobolales	Sporidiobolaceae	Rhodotorula	Rhodotorula_paludigena
OTU_471	100.000	158	0	0	1	158	250	407	1.95e-75	292	1031698556	Fungi	Ascomycota	Eurotiomycetes	Eurotiales	Aspergillaceae	Penicillium	Penicillium_thomii
OTU_472	98.675	151	2	0	1	151	292	442	2.75E-68	268	312983324	Fungi	unk	unk	unk	unk	unk	fungal_sp._MT0833
OTU_473	100	152	0	0	1	152	346	497	3.53E-72	281	157004930	Fungi	Ascomycota	Lecanoromycetes	Lecanorales	Parmeliaceae	Punctelia	Punctelia_subrudecta
OTU_474	99.468	188	1	0	1	188	329	516	1.59E-90	342	19744407	Fungi	unk	unk	unk	unk	unk	ectomycorrhizal_root_tip_158_Ny2.E2-26.5
OTU_475	100	146	0	0	1	146	367	512	7.63E-69	270	575384297	Fungi	Ascomycota	Dothideomycetes	Venturiales	Venturiaceae	Venturia	Venturia_fraxini
OTU_476	100.000	235	0	0	1	235	402	636	3.07e-118	435	1008457415	Fungi	Basidiomycota	Agaricomycetes	Gomphales	Gomphaceae	Ramaria	Ramaria_stricta
OTU_477	100	158	0	0	1	158	327	484	1.63E-75	292	752503399	Fungi	Ascomycota	Eurotiomycetes	Eurotiales	unk	unk	Eurotiales_sp._KO-groupA_2014
OTU_478	88.961	154	17	0	1	154	350	503	6.11E-45	191	231275075	Fungi	unk	unk	unk	unk	unk	fungal_endophyte
OTU_479	94.702	151	6	2	1	150	332	481	1.00E-57	233	290783863	Fungi	Ascomycota	Leotiomycetes	Helotiales	Hyaloscyphaceae	Catenulifera	Catenulifera_brachyconia
OTU_480	93.75	160	6	4	1	159	427	583	7.74E-59	237	118084465	Fungi	unk	unk	unk	unk	unk	fungal_sp._EXP0495F
OTU_481	100	240	0	0	1	240	390	629	4.25E-121	444	332650268	Fungi	Basidiomycota	Exobasidiomycetes	Entylomatales	Entylomataceae	Tilletiopsis	Tilletiopsis_sp._OVB10-015
OTU_482	93.665	221	11	3	1	219	433	652	4.47E-86	327	672424660	Viridiplantae	Chlorophyta	Trebouxiophyceae	Microthamniales	NA	Trebouxia	Trebouxia_sp._clade_II_LM-214
OTU_483	94.22	173	7	3	1	170	464	636	4.59E-66	261	406042090	Fungi	Ascomycota	Eurotiomycetes	Chaetothyriales	Trichomeriaceae	Trichomerium	Trichomerium_foliicola
OTU_484	87.919	149	15	3	1	146	313	461	2.65e-39	172	1021150100	Fungi	Ascomycota	Dothideomycetes	Myriangiales	Myriangiaceae	Myriangium	Myriangium_citri
OTU_485	84.659	176	16	10	4	172	296	467	3.71E-37	165	391225612	Fungi	Basidiomycota	Tremellomycetes	Tremellales	is_Tremellales	Fellomyces	Fellomyces_sp._MAL-2012
OTU_486	98.693	153	2	0	1	153	329	481	2.12E-69	272	47420326	Fungi	Ascomycota	Dothideomycetes	Myriangiales	unk	unk	fungal_endophyte_EMS77
OTU_487	100	166	0	0	1	166	330	495	5.82E-80	307	372123122	Fungi	Ascomycota	Eurotiomycetes	Eurotiales	Aspergillaceae	Penicillium	Penicillium_pasqualense
OTU_488	100	149	0	0	1	149	447	595	1.64E-70	276	296492083	Fungi	Ascomycota	Dothideomycetes	Capnodiales	NA	Microcyclospora	Microcyclospora_pomicola
OTU_489	99.507	203	1	0	1	203	309	511	7.32E-99	370	426264753	Fungi	unk	unk	unk	unk	unk	fungal_sp._MX231
OTU_490	98.71	155	0	2	1	155	338	490	5.90E-70	274	317415183	Fungi	unk	unk	unk	unk	unk	fungal_endophyte_sp._AP012
OTU_491	94.41	161	8	1	1	160	273	433	1.29E-61	246	194306815	Fungi	Ascomycota	Dothideomycetes	Pleosporales	Lophiostomataceae	Lophiostoma	Lophiostoma_sp._olrim935
OTU_492	100	163	0	0	1	163	379	541	2.71E-78	302	152205670	Fungi	Ascomycota	Sordariomycetes	Xylariales	Xylariaceae	Hypoxylon	Hypoxylon_howeanum
OTU_493	87.745	204	17	8	1	202	365	562	4.32e-57	231	1011765502	Fungi	Basidiomycota	Agaricomycetes	Russulales	Stereaceae	Stereum	Stereum_sanguinolentum
OTU_494	NA	NA	NA	NA	NA	NA	NA	NA	NA	NA	NA	unk	unk	unk	unk	unk	unk	unk
OTU_495	100	178	0	0	1	178	412	589	1.24E-86	329	110293604	Fungi	Basidiomycota	Agaricomycetes	Agaricales	Cortinariaceae	Cortinarius	Cortinarius_alcalinophilus
OTU_496	100	148	0	0	1	148	323	470	5.90E-70	274	909627582	Fungi	unk	unk	unk	unk	unk	fungal_endophyte
OTU_497	95.27	148	4	3	1	146	323	469	3.60E-57	231	909627735	Fungi	unk	unk	unk	unk	unk	fungal_endophyte
OTU_498	99.512	205	0	1	1	205	292	495	2.03E-99	372	192383656	Fungi	Basidiomycota	Exobasidiomycetes	Exobasidiales	Exobasidiaceae	Exobasidium	Exobasidium_euryae
OTU_499	100	213	0	0	1	213	452	664	4.34E-106	394	344332798	Fungi	Basidiomycota	Agaricomycetes	Agaricales	Psathyrellaceae	Parasola	Parasola_hercules
OTU_500	100	219	0	0	1	219	532	750	2.01E-109	405	551363940	Viridiplantae	Chlorophyta	Trebouxiophyceae	is_Trebouxiophyceae	NA	Parachloroidium	Parachloroidium_lobatum
OTU_501	100	200	0	0	1	200	400	599	7.32E-99	370	817033649	Fungi	Basidiomycota	Agaricomycetes	Polyporales	Coriolaceae	Hapalopilus	Hapalopilus_rutilans
OTU_502	97.163	282	8	0	1	282	324	605	4.19E-131	477	16904026	Viridiplantae	Tracheophyta	eudicotyledons	Fagales	Betulaceae	Carpinus	Carpinus_laxiflora
OTU_503	95.882	170	5	1	1	170	373	540	5.90E-70	274	282598172	Fungi	Basidiomycota	Exobasidiomycetes	Exobasidiales	Exobasidiaceae	Exobasidium	Exobasidium_rostrupii
OTU_504	88.489	139	12	3	1	139	338	472	3.71E-37	165	317415183	Fungi	unk	unk	unk	unk	unk	fungal_endophyte_sp._AP012
OTU_505	95.333	150	5	2	1	149	344	492	7.74E-59	237	294861916	Fungi	unk	unk	unk	unk	unk	fungal_sp._KRP93
OTU_506	NA	NA	NA	NA	NA	NA	NA	NA	NA	NA	NA	unk	unk	unk	unk	unk	unk	unk
OTU_507	NA	NA	NA	NA	NA	NA	NA	NA	NA	NA	NA	unk	unk	unk	unk	unk	unk	unk
OTU_508	98.571	210	2	1	1	209	411	620	8.77e-99	370	939232043	Fungi	Basidiomycota	Agaricomycetes	Cantharellales	Botryobasidiaceae	Botryobasidium	Botryobasidium_intertextum
OTU_509	95.628	183	6	2	1	182	357	538	1.63E-75	292	223366131	Fungi	Basidiomycota	Agaricomycetes	Russulales	Peniophoraceae	Peniophora	Peniophora_cinerea
OTU_510	99.052	211	2	0	1	211	451	661	1.22E-101	379	363704170	Fungi	Basidiomycota	Agaricomycetes	Agaricales	Strophariaceae	Galerina	Galerina_sp._1_RB-2011
OTU_511	100	162	0	0	1	162	670	831	9.74E-78	300	17834066	Fungi	Ascomycota	Sordariomycetes	Hypocreales	Nectriaceae	Fusarium	Fusarium_lateritium
OTU_512	87.786	131	13	3	2	132	364	491	1.04E-32	150	747038835	Fungi	Ascomycota	unk	unk	unk	unk	Ascomycota_sp._Glum003
OTU_513	87.255	102	11	2	1	101	350	450	3.78E-22	115	526843735	Fungi	unk	unk	unk	unk	unk	fungal_sp._CC_13-32
OTU_514	100	168	0	0	1	168	372	539	4.50E-81	311	240936116	Fungi	unk	unk	unk	unk	unk	fungal_endophyte
OTU_515	100.000	159	0	0	1	159	301	459	5.43e-76	294	1029978742	Fungi	unk	unk	unk	unk	unk	fungal_sp.
OTU_516	NA	NA	NA	NA	NA	NA	NA	NA	NA	NA	NA	unk	unk	unk	unk	unk	unk	unk
OTU_517	NA	NA	NA	NA	NA	NA	NA	NA	NA	NA	NA	unk	unk	unk	unk	unk	unk	unk
OTU_518	100.000	152	0	0	1	152	277	428	4.23e-72	281	1021000667	Fungi	Ascomycota	Sordariomycetes	Hypocreales	Nectriaceae	Fusarium	Fusarium_graminearum
OTU_519	100	156	0	0	1	156	357	512	2.11E-74	289	238557826	Fungi	Ascomycota	Dothideomycetes	Pleosporales	Phaeosphaeriaceae	Neosetophoma	Neosetophoma_samarorum
OTU_520	93.396	212	13	1	1	212	418	628	1.25E-81	313	817033239	Fungi	Basidiomycota	Agaricomycetes	Polyporales	Phanerochaetaceae	Efibula	Efibula_americana
OTU_521	NA	NA	NA	NA	NA	NA	NA	NA	NA	NA	NA	unk	unk	unk	unk	unk	unk	unk
OTU_522	92.086	139	10	1	1	139	317	454	1.58e-46	196	857021321	Fungi	Basidiomycota	Exobasidiomycetes	Ceraceosorales	unk	unk	Ceraceosorales_sp._SA252w
OTU_523	97.279	147	4	0	1	147	315	461	9.94E-63	250	522358218	Fungi	Ascomycota	unk	unk	unk	unk	Ascomycota_sp._Di58-1
OTU_524	100.000	179	0	0	1	179	342	520	4.14e-87	331	751145203	Fungi	Ascomycota	Sordariomycetes	Hypocreales	Clavicipitaceae	Claviceps	Claviceps_purpurea
OTU_525	100.000	160	0	0	1	160	345	504	1.51e-76	296	1027169244	Fungi	Ascomycota	Sordariomycetes	Diaporthales	Diaporthaceae	Diaporthe	Diaporthe_sp._FL-2015
OTU_526	92.248	129	10	0	1	129	300	428	1.02E-42	183	407280684	Fungi	Ascomycota	Dothideomycetes	Botryosphaeriales	Botryosphaeriaceae	Sphaeropsis	Sphaeropsis_tumefaciens
OTU_527	100	126	0	0	1	126	375	500	1.00E-57	233	728142631	Fungi	Ascomycota	NA	NA	NA	Neocladophialophora	Neocladophialophora_quercina
OTU_528	96.774	155	4	1	1	154	359	513	5.94E-65	257	763678849	Fungi	unk	unk	unk	unk	unk	fungal_sp._60B-T-3t-3
OTU_529	83.916	143	20	3	1	141	375	516	1.25e-27	134	1010921559	Fungi	unk	unk	unk	unk	unk	fungal_sp.
OTU_530	NA	NA	NA	NA	NA	NA	NA	NA	NA	NA	NA	unk	unk	unk	unk	unk	unk	unk
OTU_531	NA	NA	NA	NA	NA	NA	NA	NA	NA	NA	NA	unk	unk	unk	unk	unk	unk	unk
OTU_532	97.26	146	1	3	1	146	336	478	4.63E-61	244	530746702	Fungi	Ascomycota	Dothideomycetes	Capnodiales	Mycosphaerellaceae	Stromatoseptoria	Stromatoseptoria_castaneicola
OTU_533	94.146	205	6	6	1	203	319	519	5.82E-80	307	55847619	Fungi	Basidiomycota	Exobasidiomycetes	Exobasidiales	Exobasidiaceae	Exobasidium	Exobasidium_miyabei
OTU_534	99.435	177	1	0	1	177	374	550	2.08E-84	322	310780720	Fungi	Ascomycota	Dothideomycetes	Myriangiales	Elsinoaceae	unk	Elsinoaceae_sp._ZLY-2010b
OTU_535	100.000	152	0	0	1	152	327	478	4.23e-72	281	1036253810	Fungi	Ascomycota	Sordariomycetes	Hypocreales	Nectriaceae	Fusarium	Fusarium_equiseti
OTU_536	100.000	153	0	0	1	153	422	574	1.18e-72	283	217331365	Fungi	Ascomycota	Sordariomycetes	Xylariales	Apiosporaceae	Arthrinium	Arthrinium_sp._UFMGCB_513
OTU_537	NA	NA	NA	NA	NA	NA	NA	NA	NA	NA	NA	unk	unk	unk	unk	unk	unk	unk
OTU_538	84.184	196	16	11	1	196	312	492	2.05e-40	176	1035657741	Fungi	Basidiomycota	Cystobasidiomycetes	Cystobasidiales	NA	Occultifur	Occultifur_sp._DMKU-CE36
OTU_539	100	152	0	0	1	152	376	527	3.53E-72	281	67644101	Fungi	Ascomycota	Sordariomycetes	Sordariales	Lasiosphaeriaceae	Podospora	Podospora_appendiculata
OTU_540	NA	NA	NA	NA	NA	NA	NA	NA	NA	NA	NA	unk	unk	unk	unk	unk	unk	unk
OTU_541	100.000	200	0	0	1	200	364	563	8.77e-99	370	350284731	Fungi	Basidiomycota	Agaricomycetes	Polyporales	Ganodermataceae	Ganoderma	Ganoderma_adspersum
OTU_542	100	160	0	0	1	160	348	507	1.26E-76	296	301792976	Fungi	Ascomycota	Sordariomycetes	Xylariales	Xylariaceae	Hypoxylon	Hypoxylon_fuscum
OTU_543	100	165	0	0	1	165	386	550	2.09E-79	305	162568785	Fungi	Ascomycota	Sordariomycetes	Diaporthales	Schizoparmaceae	Pilidiella	Pilidiella_diplodiella
OTU_544	98.742	159	2	0	1	159	333	491	1.18e-72	283	957552384	Fungi	Ascomycota	Sordariomycetes	Microascales	Halosphaeriaceae	Periconia	Periconia_sp._KT644
OTU_545	100	156	0	0	1	156	298	453	2.11E-74	289	459061917	Fungi	Ascomycota	Dothideomycetes	Pleosporales	unk	unk	Pleosporales_sp._MUT_4403
OTU_546	100	148	0	0	1	148	344	491	5.90E-70	274	304273185	Fungi	Ascomycota	Dothideomycetes	Capnodiales	Mycosphaerellaceae	Sphaerulina	Sphaerulina_quercicola
OTU_547	84.416	154	13	7	1	152	262	406	6.24E-30	141	510793237	Fungi	Ascomycota	Dothideomycetes	Capnodiales	Mycosphaerellaceae	Pseudocercospora	Pseudocercospora_sphaerellae-eugeniae
OTU_548	98.98	196	2	0	1	196	355	550	2.65E-93	351	425891876	Fungi	Basidiomycota	Agaricomycetes	Corticiales	Corticiaceae	Lyomyces	Lyomyces_sp._11_MPM-2012
OTU_549	89.873	158	14	2	4	161	2487	2642	2.82E-48	202	18916369	Fungi	Basidiomycota	Cystobasidiomycetes	Erythrobasidiales	Erythrobasidiaceae	Sporobolomyces	Sporobolomyces_ogasawarensis
OTU_550	97.403	154	2	2	1	153	314	466	4.59E-66	261	57634792	Fungi	unk	unk	unk	unk	unk	fungal_sp._TRN491
OTU_551	86.364	66	5	2	98	162	751	813	2.99E-08	69.4	117653233	Fungi	Basidiomycota	Microbotryomycetes	Sporidiobolales	unk	unk	Sporidiobolales_sp._LM540
OTU_552	88.104	269	23	9	1	267	763	1024	4.50E-81	311	410610379	Chromalveolata	Heterokontophyta	Eustigmatophyceae	Eustigmatales	Pseudocharaciopsidaceae	Ellipsoidion	Ellipsoidion_sp._UTEX_B_SNO113
OTU_553	95.862	145	6	0	1	145	298	442	2.78E-58	235	555635623	Fungi	unk	unk	unk	unk	unk	fungal_endophyte
OTU_554	100	161	0	0	1	161	354	514	3.50E-77	298	359340383	Fungi	Ascomycota	Dothideomycetes	Pleosporales	Pleosporaceae	Pyrenophora	Pyrenophora_chaetomioides
OTU_555	95.597	159	4	3	1	157	347	504	2.76E-63	252	387354206	Fungi	Ascomycota	Dothideomycetes	unk	unk	unk	Dothideomycetes_sp._genotype_522
OTU_556	92.593	216	15	1	1	216	344	558	1.62E-80	309	471331570	Fungi	Ascomycota	Taphrinomycetes	Taphrinales	Taphrinaceae	Taphrina	Taphrina_bullata
OTU_557	96.894	161	5	0	1	161	311	471	1.64E-70	276	909627792	Fungi	unk	unk	unk	unk	unk	fungal_endophyte
OTU_558	88.961	154	14	3	1	151	344	497	7.91E-44	187	11878063	Fungi	Ascomycota	Lecanoromycetes	Lecanorales	Parmeliaceae	Hypogymnia	Hypogymnia_physodes
OTU_559	84.337	166	19	7	1	164	298	458	2.23E-34	156	108885421	Fungi	Basidiomycota	Cystobasidiomycetes	Erythrobasidiales	Erythrobasidiaceae	Bannoa	Bannoa_sp._MP3490
OTU_560	83.871	186	18	11	1	179	370	550	1.03E-37	167	20452322	Fungi	Basidiomycota	Agaricostilbomycetes	Agaricostilbales	Kondoaceae	Kondoa	Kondoa_myxariophila
OTU_561	89.041	146	15	1	1	146	305	449	1.32E-41	180	62526438	Fungi	unk	unk	unk	unk	unk	fungal_sp._19.19
OTU_562	98.671	301	3	1	1	301	383	682	8.82E-148	532	50346935	Fungi	Basidiomycota	Agaricomycetes	Agaricales	Fistulinaceae	Fistulina	Fistulina_hepatica
OTU_563	94.444	90	5	0	1	90	310	399	2.25E-29	139	387354747	Fungi	Ascomycota	Dothideomycetes	unk	unk	unk	Dothideomycetes_sp._genotype_602
OTU_564	94.366	142	8	0	1	142	339	480	2.80E-53	219	661551157	Fungi	unk	unk	unk	unk	unk	fungal_sp._JH_119
OTU_565	NA	NA	NA	NA	NA	NA	NA	NA	NA	NA	NA	unk	unk	unk	unk	unk	unk	unk
OTU_566	NA	NA	NA	NA	NA	NA	NA	NA	NA	NA	NA	unk	unk	unk	unk	unk	unk	unk
OTU_567	89.205	176	13	3	1	172	384	557	3.63E-52	215	827359926	Fungi	Ascomycota	Eurotiomycetes	Chaetothyriales	unk	unk	Chaetothyriales_sp._YYRM-2015
OTU_568	99.379	161	1	0	1	161	405	565	1.63E-75	292	294715210	Fungi	Ascomycota	unk	unk	unk	unk	Ascomycota_sp._WP-2010
OTU_569	93.143	175	7	4	1	172	410	582	2.76E-63	252	794346376	Fungi	Ascomycota	Eurotiomycetes	Chaetothyriales	Trichomeriaceae	Trichomerium	Trichomerium_sp._LS-2015a
OTU_570	NA	NA	NA	NA	NA	NA	NA	NA	NA	NA	NA	unk	unk	unk	unk	unk	unk	unk
OTU_571	84.663	163	14	6	1	163	264	415	2.88E-33	152	306850982	Fungi	Basidiomycota	unk	unk	unk	unk	Basidiomycota_sp._BEA-2010
OTU_572	100.000	173	0	0	1	173	356	528	8.96e-84	320	1026260272	Fungi	Ascomycota	Sordariomycetes	Hypocreales	Hypocreaceae	Trichoderma	Trichoderma_harzianum
OTU_573	100	213	0	0	1	213	345	557	4.34E-106	394	22901386	Fungi	Ascomycota	Taphrinomycetes	Taphrinales	Taphrinaceae	Taphrina	Taphrina_deformans
OTU_574	98.693	153	2	0	1	153	444	596	2.12E-69	272	189031668	Fungi	Ascomycota	Dothideomycetes	Capnodiales	Teratosphaeriaceae	Xenoteratosphaeria	Xenoteratosphaeria_jonkershoekensis
OTU_575	100	160	0	0	1	160	339	498	1.26E-76	296	380707291	Fungi	Ascomycota	Dothideomycetes	Pleosporales	NA	Latorua	Latorua_caligans
OTU_576	100.000	159	0	0	1	159	357	515	5.43e-76	294	942710730	Fungi	Ascomycota	Sordariomycetes	Diaporthales	Gnomoniaceae	Gnomoniopsis	Gnomoniopsis_sp._Gall_18a
OTU_577	93.269	208	9	3	1	203	342	549	2.71E-78	302	192383664	Fungi	Basidiomycota	Exobasidiomycetes	Exobasidiales	Exobasidiaceae	Exobasidium	Exobasidium_lushanense
OTU_578	96.715	274	6	1	1	274	348	618	7.06E-124	453	344333257	Fungi	Basidiomycota	Agaricomycetes	Russulales	Russulaceae	Lactarius	Lactarius_zonarioides
OTU_579	98.621	145	2	0	1	145	325	469	5.94E-65	257	169667537	Fungi	Ascomycota	unk	unk	unk	unk	ascomycete_sp._DF31
OTU_580	NA	NA	NA	NA	NA	NA	NA	NA	NA	NA	NA	unk	unk	unk	unk	unk	unk	unk
OTU_581	93.023	172	11	1	1	172	426	596	9.94E-63	250	4808433	Fungi	Ascomycota	Dothideomycetes	Capnodiales	Mycosphaerellaceae	Trimmatostroma	Trimmatostroma_cordae
OTU_582	93.548	155	8	2	1	155	264	416	1.30E-56	230	434184510	Fungi	Ascomycota	Sordariomycetes	Sordariales	Cephalothecaceae	Phialemonium	Phialemonium_sp._K_RCS-2012
OTU_583	100.000	156	0	0	1	156	591	746	2.53e-74	289	1035662877	Fungi	Ascomycota	Lecanoromycetes	Caliciales	Physciaceae	Physcia	Physcia_adscendens
OTU_584	92.073	164	8	4	1	159	339	502	2.01e-55	226	1002824795	Fungi	Ascomycota	Eurotiomycetes	Eurotiales	Aspergillaceae	Aspergillus	Aspergillus_xerophilus
OTU_585	NA	NA	NA	NA	NA	NA	NA	NA	NA	NA	NA	unk	unk	unk	unk	unk	unk	unk
OTU_586	97.484	159	3	1	1	159	343	500	7.63E-69	270	555636280	Fungi	unk	unk	unk	unk	unk	fungal_endophyte
OTU_587	100.000	156	0	0	1	156	378	533	2.53e-74	289	929999451	Fungi	Ascomycota	Sordariomycetes	unk	unk	unk	Sordariomycetes_sp.
OTU_588	94.04	151	9	0	1	151	347	497	1.30E-56	230	74197618	Fungi	Ascomycota	unk	unk	unk	unk	ascomycete_sp._HK-S258
OTU_589	83.217	143	20	4	3	142	327	468	4.86E-26	128	18656077	Fungi	Ascomycota	Leotiomycetes	Helotiales	Helotiaceae	Rhizoscyphus	ectomycorrhizal_isolate_(cf._Rhizoscyphus_ericae_aggregate)
OTU_590	100	158	0	0	1	158	333	490	1.63E-75	292	74197462	Fungi	Ascomycota	unk	unk	unk	unk	ascomycete_sp._HK-S247
OTU_591	100.000	235	0	0	1	235	386	620	3.07e-118	435	961452154	Fungi	unk	unk	unk	unk	unk	fungal_sp._MKOTU87
OTU_592	99.371	159	1	0	1	159	357	515	2.53e-74	289	1022527078	Fungi	unk	unk	unk	unk	unk	fungal_endophyte
OTU_593	98.726	157	2	0	1	157	350	506	1.27E-71	279	28144311	Fungi	Ascomycota	Dothideomycetes	Pleosporales	Phaeosphaeriaceae	Setomelanomma	Setomelanomma_holmii
OTU_594	96.552	145	4	1	1	144	311	455	2.15E-59	239	387352481	Fungi	Ascomycota	Dothideomycetes	unk	unk	unk	Dothideomycetes_sp._genotype_146
OTU_595	94.631	149	8	0	1	149	314	462	4.32e-57	231	929998922	Fungi	Ascomycota	Dothideomycetes	unk	unk	unk	Dothideomycetes_sp.
OTU_596	97.500	200	5	0	1	200	411	610	1.91e-90	342	1040718197	Fungi	Basidiomycota	Agaricomycetes	Corticiales	Corticiaceae	unk	Corticiaceae_sp_JCM_28418
OTU_597	91.603	131	8	3	1	128	466	596	4.76E-41	178	338221253	Fungi	Ascomycota	Dothideomycetes	Venturiales	Venturiaceae	Tothia	Tothia_fuscella
OTU_598	94.969	159	7	1	1	159	372	529	3.58E-62	248	312434459	Fungi	Ascomycota	Sordariomycetes	Microascales	Halosphaeriaceae	Periconia	Periconia_sp._CY137
OTU_599	95.939	197	7	1	1	197	366	561	5.78E-85	324	631799180	Fungi	Basidiomycota	Agaricomycetes	Corticiales	Corticiaceae	Duportella	Duportella_sp._JK-2014
OTU_600	96.429	168	3	3	1	166	366	532	5.90E-70	274	157325611	Fungi	Ascomycota	Eurotiomycetes	Chaetothyriales	Chaetothyriaceae	Camptophora	Camptophora_hylomeconis
OTU_601	100	194	0	0	1	194	102	295	1.58E-95	359	13774442	Fungi	Basidiomycota	Agaricomycetes	Trechisporales	Hydnodontaceae	Sistotremastrum	Sistotremastrum_niveocremeum
OTU_602	87.417	151	17	2	1	151	265	413	2.21E-39	172	613486038	Fungi	Ascomycota	Leotiomycetes	Rhytismatales	unk	unk	Rhytismatales_sp._NY397
OTU_603	88.288	111	6	5	6	111	411	519	1.75E-25	126	632125459	Fungi	Ascomycota	unk	unk	unk	unk	Pezizomycotina_sp._PAH2_7
OTU_604	94.737	152	6	2	1	152	351	500	2.78E-58	235	57634696	Fungi	unk	unk	unk	unk	unk	fungal_sp._TRN213
OTU_605	99.061	213	2	0	1	213	342	554	9.40E-103	383	22901405	Fungi	Ascomycota	Taphrinomycetes	Taphrinales	Taphrinaceae	Taphrina	Taphrina_pruni
OTU_606	100	152	0	0	1	152	347	498	3.53E-72	281	17017192	Fungi	Ascomycota	Dothideomycetes	Pleosporales	Phaeosphaeriaceae	Phaeosphaeria	Phaeosphaeria_eustoma
OTU_607	NA	NA	NA	NA	NA	NA	NA	NA	NA	NA	NA	unk	unk	unk	unk	unk	unk	unk
OTU_608	100	210	0	0	1	210	394	603	2.02E-104	388	51860625	Fungi	Basidiomycota	Agaricomycetes	Polyporales	Coriolaceae	Postia	Postia_caesia
OTU_609	NA	NA	NA	NA	NA	NA	NA	NA	NA	NA	NA	unk	unk	unk	unk	unk	unk	unk
OTU_610	92.683	41	2	1	1	41	299	338	0.0000647	58.4	388597827	Fungi	Basidiomycota	Tremellomycetes	Tremellales	is_Tremellales	Hannaella	Hannaella_sp._CMON2
OTU_611	99.367	158	1	0	1	158	421	578	9.09e-74	287	1023043456	Fungi	Ascomycota	Sordariomycetes	Xylariales	Xylariaceae	Hypoxylon	Hypoxylon_perforatum
OTU_612	NA	NA	NA	NA	NA	NA	NA	NA	NA	NA	NA	unk	unk	unk	unk	unk	unk	unk
OTU_613	98.621	145	2	0	1	145	314	458	5.94E-65	257	18644043	Fungi	Ascomycota	Leotiomycetes	Helotiales	Hyaloscyphaceae	Lachnum	Lachnum_rhytismatis
OTU_614	NA	NA	NA	NA	NA	NA	NA	NA	NA	NA	NA	unk	unk	unk	unk	unk	unk	unk
OTU_615	97.906	191	3	1	1	191	439	628	1.24E-86	329	374095103	Viridiplantae	Tracheophyta	eudicotyledons	Sapindales	Rutaceae	Citrus	Citrus_maxima
OTU_616	100	146	0	0	1	146	321	466	7.63E-69	270	317415485	Fungi	unk	unk	unk	unk	unk	fungal_endophyte_sp._AP701
OTU_617	96.809	282	9	0	1	282	324	605	1.95E-129	472	16904040	Viridiplantae	Tracheophyta	eudicotyledons	Fagales	Betulaceae	Carpinus	Carpinus_pubescens
OTU_618	NA	NA	NA	NA	NA	NA	NA	NA	NA	NA	NA	unk	unk	unk	unk	unk	unk	unk
OTU_619	99.359	156	0	1	1	156	350	504	3.53E-72	281	157277394	Fungi	Ascomycota	Dothideomycetes	Capnodiales	Dissoconiaceae	Ramichloridium	Ramichloridium_indicum
OTU_620	83.824	136	15	7	1	134	312	442	2.26E-24	122	45558572	Fungi	Ascomycota	unk	unk	unk	unk	melanized_limestone_ascomycete_CR-2004
OTU_621	96.354	192	6	1	1	191	374	565	3.48E-82	315	304333841	Fungi	Ascomycota	Eurotiomycetes	Chaetothyriales	Herpotrichiellaceae	Veronaea	Veronaea_sp._E6917h
OTU_622	100	205	0	0	1	205	423	627	1.22E-101	379	358680665	Fungi	Basidiomycota	Agaricomycetes	Agaricales	Psathyrellaceae	Coprinopsis	Coprinopsis_radiata
OTU_623	95.946	148	6	0	1	148	337	484	7.17e-60	241	1032530162	Fungi	Ascomycota	NA	NA	NA	Lemonniera	Lemonniera_sp._MUT_5444
OTU_624	99.078	217	2	0	1	217	277	493	5.62E-105	390	34591173	Fungi	Basidiomycota	Wallemiomycetes	Wallemiales	is_Wallemiales	Wallemia	Wallemia_muriae
OTU_625	99.355	155	1	0	1	155	366	520	3.53E-72	281	345447312	Fungi	Ascomycota	Sordariomycetes	Xylariales	Amphisphaeriaceae	Seimatosporium	Seimatosporium_lichenicola
OTU_626	100	165	0	0	1	165	383	547	2.09E-79	305	148806580	Fungi	Ascomycota	Dothideomycetes	Pleosporales	Pleosporaceae	Pyrenophora	Pyrenophora_teres
OTU_627	100	156	0	0	1	156	374	529	2.11E-74	289	327387860	Fungi	Ascomycota	Dothideomycetes	Pleosporales	Cucurbitariaceae	Curreya	Curreya_sp._OUCMBI101084
OTU_628	99.315	146	0	1	1	146	357	501	1.28E-66	263	220967565	Fungi	unk	unk	unk	unk	unk	fungal_endophyte_sp._P1318E
OTU_629	95.062	162	7	1	3	164	359	519	7.69E-64	254	829040414	Fungi	Ascomycota	Eurotiomycetes	Chaetothyriales	unk	unk	Chaetothyriales_sp._G7.5F1a2
OTU_630	86.228	167	14	8	3	166	281	441	2.21E-39	172	13160669	Fungi	Basidiomycota	Agaricostilbomycetes	NA	NA	Sporobolomyces	Sporobolomyces_subbrunneus
OTU_631	100	156	0	0	1	156	462	617	2.11E-74	289	745167170	Fungi	Ascomycota	Dothideomycetes	Pleosporales	Didymosphaeriaceae	Letendraea	Letendraea_helminthicola
OTU_632	95.21	167	4	2	1	163	339	505	4.59E-66	261	307239258	Fungi	Ascomycota	Eurotiomycetes	Eurotiales	Aspergillaceae	Penicillium	Penicillium_sp._LA122
OTU_633	100	161	0	0	1	161	348	508	3.50E-77	298	874527095	Fungi	Ascomycota	Sordariomycetes	Xylariales	Diatrypaceae	Anthostoma	Anthostoma_decipiens
OTU_634	98.089	157	2	1	1	156	408	564	2.12E-69	272	632125459	Fungi	Ascomycota	unk	unk	unk	unk	Pezizomycotina_sp._PAH2_7
OTU_635	94.771	153	8	0	1	153	666	818	2.15E-59	239	618842780	Fungi	Ascomycota	Leotiomycetes	Helotiales	Vibrisseaceae	Phialocephala	Phialocephala_sp._CM16m2
OTU_636	100	291	0	0	1	291	426	716	1.90E-149	538	373879671	Fungi	Basidiomycota	Malasseziomycetes	Malasseziales	Malasseziaceae	Malassezia	Malassezia_globosa
OTU_637	82.53	166	21	6	1	161	373	535	2.25E-29	139	526843741	Fungi	unk	unk	unk	unk	unk	fungal_sp._6_GM_15-19
OTU_638	98.113	212	3	1	1	211	457	668	3.15e-98	368	938453916	Fungi	Basidiomycota	Agaricomycetes	Agaricales	Tricholomataceae	Rickenella	Rickenella_mellea
OTU_639	100.000	155	0	0	1	155	271	425	9.09e-74	287	1031918108	Fungi	Ascomycota	Dothideomycetes	Pleosporales	Didymellaceae	Phoma	Phoma_aloes
OTU_640	96.503	143	5	0	1	143	315	457	7.74E-59	237	522358218	Fungi	Ascomycota	unk	unk	unk	unk	Ascomycota_sp._Di58-1
OTU_641	NA	NA	NA	NA	NA	NA	NA	NA	NA	NA	NA	unk	unk	unk	unk	unk	unk	unk
OTU_642	98.01	201	3	1	4	203	423	623	3.43E-92	348	407830436	Fungi	Basidiomycota	Agaricomycetes	Russulales	Stereaceae	Stereum	Stereum_sp._1.1503
OTU_643	100.000	205	0	0	1	205	403	607	1.46e-101	379	325304772	Fungi	Basidiomycota	Agaricomycetes	Agaricales	Psathyrellaceae	Coprinellus	Coprinellus_sp._Cervenka_286
OTU_644	100	149	0	0	1	149	372	520	1.64E-70	276	528749451	Fungi	unk	unk	unk	unk	unk	fungal_sp._NLR-2013
OTU_645	100.000	215	0	0	1	215	232	18	4.02e-107	398	1016469941	Fungi	Basidiomycota	Agaricomycetes	Agaricales	Schizophyllaceae	Chondrostereum	Chondrostereum_purpureum
OTU_646	90.164	183	15	2	25	207	398	577	2.78E-58	235	380350103	Fungi	Ascomycota	Eurotiomycetes	Chaetothyriales	Herpotrichiellaceae	Exophiala	Exophiala_moniliae
OTU_647	NA	NA	NA	NA	NA	NA	NA	NA	NA	NA	NA	unk	unk	unk	unk	unk	unk	unk
OTU_648	100.000	156	0	0	1	156	315	470	2.53e-74	289	1005664752	Fungi	Ascomycota	Eurotiomycetes	Eurotiales	Trichocomaceae	Talaromyces	Talaromyces_pinophilus
OTU_649	98.75	160	1	1	1	160	337	495	9.80E-73	283	57634786	Fungi	unk	unk	unk	unk	unk	fungal_sp._TRN484
OTU_650	100.000	150	0	0	1	150	391	540	5.47e-71	278	1035662920	Fungi	Ascomycota	Lecanoromycetes	Lecanorales	Parmeliaceae	Evernia	Evernia_prunastri
OTU_651	96.528	144	5	0	1	144	2035	2178	2.15E-59	239	284159103	Fungi	Ascomycota	Dothideomycetes	Capnodiales	Mycosphaerellaceae	Ramularia	Ramularia_sp._CPC_10066
OTU_652	100	154	0	0	1	154	377	530	2.73E-73	285	113472819	Fungi	Ascomycota	unk	unk	unk	unk	ascomycete_sp._WUQe
OTU_653	100.000	158	0	0	1	158	367	524	1.95e-75	292	1001909424	Fungi	Ascomycota	Dothideomycetes	Botryosphaeriales	Botryosphaeriaceae	Botryosphaeria	Botryosphaeria_dothidea
OTU_654	96.316	190	7	0	4	193	308	497	1.25E-81	313	480326908	Fungi	Basidiomycota	unk	unk	unk	unk	Basidiomycota_sp._29_OA-2013
OTU_655	96.689	151	5	0	1	151	313	463	2.76E-63	252	57634691	Fungi	unk	unk	unk	unk	unk	fungal_sp._TRN206
OTU_656	98.621	145	2	0	1	145	312	456	5.94E-65	257	61619939	Fungi	Ascomycota	Leotiomycetes	Helotiales	Dermateaceae	Naevala	Naevala_minutissima
OTU_657	NA	NA	NA	NA	NA	NA	NA	NA	NA	NA	NA	unk	unk	unk	unk	unk	unk	unk
OTU_658	100	210	0	0	1	210	368	577	2.02E-104	388	109644611	Fungi	Basidiomycota	Agaricomycetes	Corticiales	Corticiaceae	Peniophorella	Peniophorella_praetermissa
OTU_659	100	164	0	0	1	164	349	512	7.53E-79	303	157419182	Fungi	Ascomycota	Eurotiomycetes	Eurotiales	Aspergillaceae	Penicillium	Penicillium_sp._VegaE2-22
OTU_660	87.234	141	17	1	1	141	393	532	1.72E-35	159	220967542	Fungi	unk	unk	unk	unk	unk	fungal_endophyte_sp._P1312D
OTU_661	86.111	144	17	3	1	142	375	517	3.46e-33	152	1010921559	Fungi	unk	unk	unk	unk	unk	fungal_sp.
OTU_662	86.458	192	12	10	1	189	312	492	3.65E-47	198	305696829	Fungi	Basidiomycota	Agaricomycetes	Phallales	Phallaceae	Phallus	Phallus_impudicus
OTU_663	96.689	151	5	0	1	151	410	560	3.31e-63	252	1035662975	Fungi	Ascomycota	Lecanoromycetes	Lecanorales	Lecanoraceae	Scoliciosporum	Scoliciosporum_umbrinum
OTU_664	100	193	0	0	1	193	369	561	5.70E-95	357	379070252	Fungi	Basidiomycota	Agaricomycetes	Polyporales	Coriolaceae	Rigidoporus	Rigidoporus_sp._MJ326_95
OTU_665	92.568	148	11	0	2	149	341	488	1.30E-51	213	343411664	Fungi	Ascomycota	Leotiomycetes	Helotiales	Hyaloscyphaceae	Microscypha	Microscypha_sp._KUS-F52625
OTU_666	100	197	0	0	1	197	359	555	3.40E-97	364	425891779	Fungi	Basidiomycota	Agaricomycetes	Corticiales	Corticiaceae	Lyomyces	Lyomyces_sambuci
OTU_667	100	219	0	0	1	219	337	555	2.01E-109	405	374081092	Fungi	Basidiomycota	Agaricomycetes	Polyporales	Meruliaceae	Steccherinum	Steccherinum_bourdotii
OTU_668	100	152	0	0	1	152	401	552	3.53E-72	281	572167558	Fungi	Ascomycota	Lecanoromycetes	Lecanorales	Parmeliaceae	Hypotrachyna	Hypotrachyna_revoluta
OTU_669	92.746	193	10	4	1	190	374	565	1.64E-70	276	304333841	Fungi	Ascomycota	Eurotiomycetes	Chaetothyriales	Herpotrichiellaceae	Veronaea	Veronaea_sp._E6917h
OTU_670	100	208	0	0	1	208	396	603	2.61E-103	385	194306770	Fungi	Basidiomycota	Agaricomycetes	Agaricales	Psathyrellaceae	Coprinellus	Coprinellus_disseminatus
OTU_671	100	145	0	0	1	145	330	474	2.75E-68	268	14161132	Fungi	Ascomycota	Eurotiomycetes	Mycocaliciales	Mycocaliciaceae	Mycocalicium	Mycocalicium_victoriae
OTU_672	100.000	175	0	0	1	175	411	585	6.93e-85	324	1012304162	Fungi	Ascomycota	Sordariomycetes	Hypocreales	Hypocreaceae	Trichoderma	Trichoderma_sp._OTU035_AN-2016
OTU_673	100	145	0	0	1	145	311	455	2.75E-68	268	301068774	Fungi	unk	unk	unk	unk	unk	fungal_sp._mh3943.2
OTU_674	100	145	0	0	1	145	298	442	2.75E-68	268	300681638	Fungi	Basidiomycota	Tremellomycetes	Tremellales	is_Tremellales	Dioszegia	Dioszegia_sp._CBS_11711
OTU_675	100	147	0	0	1	147	474	620	2.12E-69	272	317415395	Fungi	unk	unk	unk	unk	unk	fungal_endophyte_sp._AP448
OTU_676	99.512	205	0	1	1	204	410	614	2.03E-99	372	209967477	Fungi	Basidiomycota	Agaricomycetes	Agaricales	Cortinariaceae	Cortinarius	Cortinarius_orellanus
OTU_677	100	150	0	0	1	150	386	535	4.56E-71	278	569532623	Fungi	Ascomycota	Leotiomycetes	Helotiales	Rutstroemiaceae	Rutstroemia	Rutstroemia_echinophila
OTU_678	100	160	0	0	1	160	313	472	1.26E-76	296	407947703	Fungi	unk	unk	unk	unk	unk	fungal_sp._acwVHT45_12
OTU_679	NA	NA	NA	NA	NA	NA	NA	NA	NA	NA	NA	unk	unk	unk	unk	unk	unk	unk
OTU_680	100	195	0	0	1	195	469	663	4.40E-96	361	344333104	Fungi	Basidiomycota	Agaricomycetes	Agaricales	Inocybaceae	Inocybe	Inocybe_tigrina
OTU_681	NA	NA	NA	NA	NA	NA	NA	NA	NA	NA	NA	unk	unk	unk	unk	unk	unk	unk
OTU_682	NA	NA	NA	NA	NA	NA	NA	NA	NA	NA	NA	unk	unk	unk	unk	unk	unk	unk
OTU_683	100	208	0	0	1	208	323	530	2.61E-103	385	214010641	Fungi	Basidiomycota	Microbotryomycetes	Sporidiobolales	NA	Rhodotorula	Rhodotorula_straminea
OTU_684	89.344	122	11	2	17	137	329	449	2.88E-33	152	909838423	Fungi	Basidiomycota	Agaricomycetes	Auriculariales	unk	unk	Auriculariales_sp._TH8622
OTU_685	99.479	192	1	0	1	192	357	548	9.53E-93	350	311901354	Fungi	Basidiomycota	Agaricomycetes	Corticiales	Corticiaceae	Phlebia	Phlebia_livida
OTU_686	100	145	0	0	1	145	317	461	2.75E-68	268	154240649	Fungi	Ascomycota	Leotiomycetes	Helotiales	Hyaloscyphaceae	Lachnum	Lachnum_brevipilosum
OTU_687	NA	NA	NA	NA	NA	NA	NA	NA	NA	NA	NA	unk	unk	unk	unk	unk	unk	unk
OTU_688	100.000	154	0	0	1	154	383	536	3.27e-73	285	1010921561	Fungi	unk	unk	unk	unk	unk	fungal_sp.
OTU_689	91.667	156	12	1	1	156	376	530	3.63E-52	215	336397040	Fungi	Ascomycota	Lecanoromycetes	Caliciales	Caliciaceae	Buellia	Buellia_punctata
OTU_690	NA	NA	NA	NA	NA	NA	NA	NA	NA	NA	NA	unk	unk	unk	unk	unk	unk	unk
OTU_691	90.071	141	10	4	1	138	339	478	1.32E-41	180	116804983	Fungi	Ascomycota	Leotiomycetes	Helotiales	Hyaloscyphaceae	Clathrosphaerina	Clathrosphaerina_zalewskii
OTU_692	99.485	194	1	0	1	194	322	515	7.37E-94	353	820944220	Fungi	Basidiomycota	Exobasidiomycetes	Exobasidiales	Exobasidiaceae	Exobasidium	Exobasidium_maculosum
OTU_693	89.441	161	14	3	1	159	355	514	1.02E-47	200	157325603	Fungi	Ascomycota	Eurotiomycetes	Chaetothyriales	Herpotrichiellaceae	Cladophialophora	Cladophialophora_hostae
OTU_694	100	167	0	0	1	167	370	536	1.62E-80	309	228480061	Fungi	Ascomycota	Sordariomycetes	Diaporthales	Gnomoniaceae	Ambarignomonia	Ambarignomonia_petiolorum
OTU_695	100	218	0	0	1	218	380	597	7.21E-109	403	300116585	Fungi	Basidiomycota	Agaricomycetes	Agaricales	Tricholomataceae	Mycena	Mycena_pelianthina
OTU_696	98.171	164	3	0	1	164	340	503	7.58E-74	287	218455084	Fungi	Ascomycota	Sordariomycetes	Hypocreales	Nectriaceae	Cosmospora	Cosmospora_aurantiicola
OTU_697	99.583	240	1	0	1	240	410	649	1.98E-119	438	403492196	Fungi	Basidiomycota	Exobasidiomycetes	Microstromatales	NA	Rhodotorula	Rhodotorula_sp._CHAM-8
OTU_698	100	168	0	0	1	168	494	661	4.50E-81	311	157325616	Fungi	Ascomycota	Eurotiomycetes	Chaetothyriales	Herpotrichiellaceae	Exophiala	Exophiala_sp._CPC_12171
OTU_699	NA	NA	NA	NA	NA	NA	NA	NA	NA	NA	NA	unk	unk	unk	unk	unk	unk	unk
OTU_700	100	149	0	0	1	149	310	458	1.64E-70	276	327387886	Fungi	unk	unk	unk	unk	unk	fungal_sp._OUCMBI101126
OTU_701	87.349	166	14	7	1	162	281	443	1.02E-42	183	13160654	Fungi	Basidiomycota	Agaricostilbomycetes	NA	NA	Sporobolomyces	Sporobolomyces_coprosmicola
OTU_702	100	199	0	0	1	199	422	620	2.63E-98	368	32810482	Fungi	Basidiomycota	Agaricomycetes	Agaricales	Cortinariaceae	Cortinarius	Cortinarius_infractus
OTU_703	99.468	188	1	0	1	188	346	533	1.59E-90	342	222428220	Fungi	Basidiomycota	Agaricomycetes	Hymenochaetales	Hymenochaetaceae	Phaeolus	Phaeolus_schweinitzii
OTU_704	96.599	147	5	0	1	147	323	469	4.63E-61	244	909627735	Fungi	unk	unk	unk	unk	unk	fungal_endophyte
OTU_705	91.25	160	6	6	6	163	273	426	4.69E-51	211	334683121	Fungi	Basidiomycota	unk	unk	unk	unk	Basidiomycota_sp._BF159
OTU_706	96.407	167	6	0	4	170	353	519	1.64E-70	276	312434631	Fungi	Ascomycota	Sordariomycetes	Hypocreales	unk	unk	Hypocreales_sp._TR173
OTU_707	100.000	171	0	0	1	171	453	623	1.16e-82	316	1028916699	Fungi	Ascomycota	Sordariomycetes	Diaporthales	Melanconidaceae	Melanconiella	Melanconiella_chrysomelanconium
OTU_708	89.13	184	16	4	21	202	466	647	1.68E-55	226	342674545	Fungi	Basidiomycota	Agaricomycetes	Cantharellales	Ceratobasidiaceae	Rhizoctonia	Rhizoctonia_sp._152
OTU_709	100	189	0	0	1	189	452	640	9.53E-93	350	57869113	Fungi	Basidiomycota	Agaricomycetes	Agaricales	Cortinariaceae	Cortinarius	Cortinarius_allutus
OTU_710	86.624	157	16	3	3	157	346	499	2.86E-38	169	57634772	Fungi	unk	unk	unk	unk	unk	fungal_sp._TRN457
OTU_711	NA	NA	NA	NA	NA	NA	NA	NA	NA	NA	NA	unk	unk	unk	unk	unk	unk	unk
OTU_712	NA	NA	NA	NA	NA	NA	NA	NA	NA	NA	NA	unk	unk	unk	unk	unk	unk	unk
OTU_713	94.152	171	7	3	1	170	410	578	5.94E-65	257	794346376	Fungi	Ascomycota	Eurotiomycetes	Chaetothyriales	Trichomeriaceae	Trichomerium	Trichomerium_sp._LS-2015a
OTU_714	NA	NA	NA	NA	NA	NA	NA	NA	NA	NA	NA	unk	unk	unk	unk	unk	unk	unk
OTU_715	98.077	156	3	0	1	156	316	471	2.12E-69	272	356601597	Fungi	Ascomycota	Dothideomycetes	Dothideales	Aureobasidiaceae	Aureobasidium	Aureobasidium_sp._E-000535660
OTU_716	100.000	154	0	0	1	154	373	526	3.27e-73	285	1003315949	Fungi	Ascomycota	Sordariomycetes	Xylariales	Apiosporaceae	Arthrinium	Arthrinium_arundinis
OTU_717	83.448	145	20	4	1	143	370	512	3.76E-27	132	387352854	Fungi	Ascomycota	Dothideomycetes	unk	unk	unk	Dothideomycetes_sp._genotype_252
OTU_718	96.667	240	5	1	1	237	410	649	1.21E-106	396	403492196	Fungi	Basidiomycota	Exobasidiomycetes	Microstromatales	NA	Rhodotorula	Rhodotorula_sp._CHAM-8
OTU_719	NA	NA	NA	NA	NA	NA	NA	NA	NA	NA	NA	unk	unk	unk	unk	unk	unk	unk
OTU_720	NA	NA	NA	NA	NA	NA	NA	NA	NA	NA	NA	unk	unk	unk	unk	unk	unk	unk
OTU_721	100	154	0	0	1	154	372	525	2.73E-73	285	226442115	Fungi	Ascomycota	Dothideomycetes	Pleosporales	Sporormiaceae	Preussia	Preussia_sp._JJP-2009a
OTU_722	100	149	0	0	1	149	394	542	1.64E-70	276	283827946	Fungi	Ascomycota	Dothideomycetes	Capnodiales	Teratosphaeriaceae	Neocatenulostroma	Neocatenulostroma_germanicum
OTU_723	NA	NA	NA	NA	NA	NA	NA	NA	NA	NA	NA	unk	unk	unk	unk	unk	unk	unk
OTU_724	89.349	169	14	4	1	167	397	563	1.69E-50	209	129562595	Fungi	unk	unk	unk	unk	unk	fungal_endophyte
OTU_725	100	212	0	0	1	212	445	656	1.56E-105	392	158605133	Fungi	Basidiomycota	Pucciniomycetes	Pucciniales	Pucciniaceae	Puccinia	Puccinia_coronata
OTU_726	94	150	7	2	1	150	321	468	1.68E-55	226	32250422	Fungi	unk	unk	unk	unk	unk	epacrid_root_endophyte_sp._LMK_3.7
OTU_727	98.63	146	2	0	1	146	2323	2468	1.65E-65	259	66990803	Fungi	Ascomycota	Dothideomycetes	Capnodiales	Teratosphaeriaceae	Capnobotryella	Capnobotryella_sp._MA_4659
OTU_728	93.237	207	8	4	3	205	416	620	9.74E-78	300	576734291	Fungi	Basidiomycota	Agaricomycetes	Trechisporales	Hydnodontaceae	Trechispora	Trechispora_sp._DLL2011-1
OTU_729	100	212	0	0	1	212	457	668	1.56E-105	392	344333064	Fungi	Basidiomycota	Agaricomycetes	Agaricales	Inocybaceae	Inocybe	Inocybe_sp._1397
OTU_730	NA	NA	NA	NA	NA	NA	NA	NA	NA	NA	NA	unk	unk	unk	unk	unk	unk	unk
OTU_731	100	158	0	0	1	158	372	529	1.63E-75	292	312434459	Fungi	Ascomycota	Sordariomycetes	Microascales	Halosphaeriaceae	Periconia	Periconia_sp._CY137
OTU_732	98.039	204	3	1	1	203	370	573	7.37E-94	353	20452322	Fungi	Basidiomycota	Agaricostilbomycetes	Agaricostilbales	Kondoaceae	Kondoa	Kondoa_myxariophila
OTU_733	99.02	204	2	0	1	204	416	619	2.63E-98	368	817033271	Fungi	Basidiomycota	Agaricomycetes	Polyporales	Phanerochaetaceae	Ceriporia	Ceriporia_reticulata
OTU_734	88.991	109	11	1	1	108	365	473	1.04E-27	134	522820373	Fungi	Ascomycota	Leotiomycetes	Helotiales	unk	unk	Helotiales_sp._JP2013
OTU_735	NA	NA	NA	NA	NA	NA	NA	NA	NA	NA	NA	unk	unk	unk	unk	unk	unk	unk
OTU_736	98.693	153	2	0	1	153	321	473	2.12E-69	272	94466851	Fungi	unk	unk	unk	unk	unk	fungal_sp._D2-2
OTU_737	100	205	0	0	1	205	427	631	1.22E-101	379	63099021	Fungi	Basidiomycota	Pucciniomycetes	Pucciniales	Pucciniaceae	Puccinia	Puccinia_holcina
OTU_738	100	124	0	0	1	124	324	447	1.30E-56	230	298914991	Fungi	unk	unk	unk	unk	unk	fungal_sp._FG15P2b
OTU_739	NA	NA	NA	NA	NA	NA	NA	NA	NA	NA	NA	unk	unk	unk	unk	unk	unk	unk
OTU_740	100	178	0	0	1	178	407	584	1.24E-86	329	157325607	Fungi	Ascomycota	Eurotiomycetes	Chaetothyriales	Herpotrichiellaceae	Cladophialophora	Cladophialophora_proteae
OTU_741	100	165	0	0	1	165	366	530	2.09E-79	305	158121671	Fungi	Ascomycota	Sordariomycetes	Diaporthales	Stilbosporaceae	Stilbospora	Stilbospora_macrosperma
OTU_742	83.333	108	14	4	1	105	355	461	1.37E-16	97.1	762228215	Fungi	Ascomycota	unk	unk	unk	unk	Ascomycota_sp._DBF11KW2b
OTU_743	100	170	0	0	1	170	369	538	3.48E-82	315	161339323	Fungi	Basidiomycota	Tremellomycetes	Tremellales	is_Tremellales	Cryptococcus	Cryptococcus_curvatus
OTU_744	99.333	150	1	0	1	150	351	500	2.12E-69	272	57634696	Fungi	unk	unk	unk	unk	unk	fungal_sp._TRN213
OTU_745	NA	NA	NA	NA	NA	NA	NA	NA	NA	NA	NA	unk	unk	unk	unk	unk	unk	unk
OTU_746	100.000	168	0	0	1	168	368	535	5.39e-81	311	1002649916	Fungi	Ascomycota	Sordariomycetes	Hypocreales	Hypocreaceae	Trichoderma	Trichoderma_sp._PVF16
OTU_747	99.588	243	1	0	1	243	372	614	4.25E-121	444	20378577	Fungi	Basidiomycota	Agaricostilbomycetes	Agaricostilbales	Agaricostilbaceae	Bensingtonia	Bensingtonia_sp._PYCC_5562
OTU_748	100	164	0	0	1	164	352	515	7.53E-79	303	12621021	Fungi	Ascomycota	Dothideomycetes	Pleosporales	Pleosporaceae	Pyrenophora	Pyrenophora_dictyoides
OTU_749	100	28	0	0	6	33	326	353	0.003	52.8	1929121	Fungi	Ascomycota	Leotiomycetes	Helotiales	Sclerotiniaceae	Scleromitrula	Scleromitrula_spiraeicola
OTU_750	98.958	288	1	1	1	288	415	700	3.19E-142	514	526843922	Fungi	Basidiomycota	Ustilaginomycetes	Ustilaginales	Ustilaginaceae	Ustilago	Ustilago_striiformis
OTU_751	99.517	207	1	0	1	207	285	491	4.37E-101	377	152013619	Fungi	Basidiomycota	Cystobasidiomycetes	Erythrobasidiales	Erythrobasidiaceae	Sporobolomyces	Sporobolomyces_sp._CBS_10192
OTU_752	96.172	209	5	3	1	206	442	650	2.06E-89	339	375161996	Fungi	Basidiomycota	Agaricomycetes	Hymenochaetales	Hymenochaetaceae	Hymenochaete	Hymenochaete_rubiginosa
OTU_753	93.023	215	7	7	1	208	74	287	5.82E-80	307	570338724	Viridiplantae	Tracheophyta	eudicotyledons	Vitales	Vitaceae	Vitis	Vitis_vinifera
OTU_754	100.000	170	0	0	1	170	295	464	4.17e-82	315	732561581	Fungi	Ascomycota	Dothideomycetes	Pleosporales	Pleosporaceae	Bipolaris	Bipolaris_cynodontis
OTU_755	100	196	0	0	1	196	346	541	1.22E-96	363	530340194	Fungi	Basidiomycota	Agaricomycetes	Polyporales	Coriolaceae	Lenzites	Lenzites_betulinus
OTU_756	NA	NA	NA	NA	NA	NA	NA	NA	NA	NA	NA	unk	unk	unk	unk	unk	unk	unk
OTU_757	95.42	131	6	0	3	133	459	589	1.69E-50	209	429493078	Fungi	Ascomycota	unk	unk	unk	unk	leotiomyceta_sp._1_AF-2012
OTU_758	95.906	171	6	1	1	170	426	596	1.64E-70	276	4808433	Fungi	Ascomycota	Dothideomycetes	Capnodiales	Mycosphaerellaceae	Trimmatostroma	Trimmatostroma_cordae
OTU_759	95.105	143	7	0	1	143	359	501	1.68E-55	226	343411652	Fungi	Ascomycota	Leotiomycetes	Helotiales	Dermateaceae	Pyrenopeziza	Pyrenopeziza_sp._KUS-F52417
OTU_760	95.536	224	7	2	1	224	361	581	2.05E-94	355	242134017	Fungi	Basidiomycota	Tremellomycetes	Filobasidiales	NA	Cryptococcus	Cryptococcus_sp._QMW-2009a
OTU_761	NA	NA	NA	NA	NA	NA	NA	NA	NA	NA	NA	unk	unk	unk	unk	unk	unk	unk
OTU_762	NA	NA	NA	NA	NA	NA	NA	NA	NA	NA	NA	unk	unk	unk	unk	unk	unk	unk
OTU_763	98.266	173	2	1	1	173	366	537	2.71E-78	302	384569127	Fungi	Ascomycota	Sordariomycetes	Xylariales	NA	Liberomyces	Liberomyces_macrosporus
OTU_764	84.058	138	16	6	2	136	297	431	4.86E-26	128	391883765	Fungi	Ascomycota	Leotiomycetes	NA	Pseudeurotiaceae	Pseudeurotium	Pseudeurotium_hygrophilum
OTU_765	87.755	98	8	4	52	145	398	495	4.90E-21	111	18073621	Fungi	Ascomycota	Sordariomycetes	Hypocreales	Ophiocordycipitaceae	Ophiocordyceps	Ophiocordyceps_sobolifera
OTU_766	100	198	0	0	1	198	399	596	9.46E-98	366	306441345	Fungi	Basidiomycota	Agaricomycetes	Agaricales	Entolomataceae	Clitopilus	Clitopilus_chrischonensis
OTU_767	90.323	62	4	2	4	64	485	545	1.38E-11	80.5	338809113	Fungi	Ascomycota	Dothideomycetes	Capnodiales	Teratosphaeriaceae	Catenulostroma	Catenulostroma_eucalyptorum
OTU_768	100.000	224	0	0	1	224	465	688	3.99e-112	414	982325867	Fungi	Basidiomycota	Agaricomycetes	Hymenochaetales	Hymenochaetaceae	Phylloporia	Phylloporia_ribis
OTU_769	88.991	109	7	5	3	109	354	459	1.35E-26	130	304333939	Fungi	unk	unk	unk	unk	unk	fungal_sp._NY6758a
OTU_770	80.000	145	23	5	1	140	315	458	3.53e-18	102	1001945835	Fungi	Basidiomycota	Cystobasidiomycetes	NA	NA	Sakaguchia	Sakaguchia_dacryoidea
OTU_771	NA	NA	NA	NA	NA	NA	NA	NA	NA	NA	NA	unk	unk	unk	unk	unk	unk	unk
OTU_772	91.2	125	11	0	1	125	267	391	1.71E-40	176	19744399	Fungi	unk	unk	unk	unk	unk	ectomycorrhizal_root_tip_81-sepB_Ny1.EB-17.1
OTU_773	NA	NA	NA	NA	NA	NA	NA	NA	NA	NA	NA	unk	unk	unk	unk	unk	unk	unk
OTU_774	94.595	148	7	1	1	148	315	461	4.66E-56	228	522358218	Fungi	Ascomycota	unk	unk	unk	unk	Ascomycota_sp._Di58-1
OTU_775	88.55	131	10	4	1	131	371	496	8.02E-34	154	543200399	Fungi	unk	unk	unk	unk	unk	fungal_sp._DGUMF01
OTU_776	100.000	162	0	0	1	162	325	486	1.17e-77	300	1026716489	Fungi	Ascomycota	Sordariomycetes	Hypocreales	Cordycipitaceae	Isaria	Isaria_farinosa
OTU_777	93.659	205	12	1	1	204	312	516	2.09E-79	305	310894137	Fungi	Basidiomycota	Pucciniomycetes	Septobasidiales	Septobasidiaceae	Septobasidium	Septobasidium_sp._JBO-2010f
OTU_778	99.398	166	1	0	1	166	366	531	2.71E-78	302	13249036	Fungi	Ascomycota	Sordariomycetes	Diaporthales	Valsaceae	Cytospora	Cytospora_cedri
OTU_779	100	194	0	0	1	194	388	581	1.58E-95	359	27497407	Fungi	Basidiomycota	Agaricomycetes	Agaricales	Cortinariaceae	Cortinarius	Cortinarius_sp._P36
OTU_780	78.912	147	15	13	2	136	240	382	3.56e-13	86.1	942678490	Fungi	unk	unk	unk	unk	unk	fungal_sp._F2_OT2-194
OTU_781	96.599	147	5	0	1	147	315	461	4.63E-61	244	522358218	Fungi	Ascomycota	unk	unk	unk	unk	Ascomycota_sp._Di58-1
OTU_782	86.667	90	10	1	1	90	331	418	3.81E-17	99	46093863	Fungi	Ascomycota	Dothideomycetes	Capnodiales	Teratosphaeriaceae	Teratosphaeria	Teratosphaeria_nubilosa
OTU_783	78.4	125	17	8	1	116	337	460	2.31E-09	73.1	404385481	Fungi	Ascomycota	Dothideomycetes	Myriangiales	Myriangiaceae	Myriangium	Myriangium_sp._UFMG-BRO197
OTU_784	100	231	0	0	1	231	360	590	4.28E-116	427	190646191	Fungi	Basidiomycota	Pucciniomycetes	Pucciniales	Melampsoraceae	Melampsora	Melampsora_pinitorqua
OTU_785	90.541	148	7	7	1	147	338	479	2.20E-44	189	317415183	Fungi	unk	unk	unk	unk	unk	fungal_endophyte_sp._AP012
OTU_786	96.552	145	4	1	1	144	417	561	2.15E-59	239	313800249	Fungi	Ascomycota	Dothideomycetes	Capnodiales	Neodevriesiaceae	Neodevriesia	Neodevriesia_xanthorrhoeae
OTU_787	100.000	153	0	0	1	153	338	490	1.18e-72	283	1029979082	Fungi	unk	unk	unk	unk	unk	fungal_sp.
OTU_788	88.398	181	16	5	1	177	305	484	1.30E-51	213	209981653	Fungi	unk	unk	unk	unk	unk	fungal_sp._BB12
OTU_789	100	271	0	0	1	271	2255	2525	2.49E-138	501	864421763	Viridiplantae	Chlorophyta	Trebouxiophyceae	is_Trebouxiophyceae	Coccomyxaceae	Coccomyxa	Coccomyxa_viridis
OTU_790	100.000	157	0	0	1	157	235	391	7.02e-75	291	1016892919	Fungi	Ascomycota	Dothideomycetes	Pleosporales	Torulaceae	Dendryphion	Dendryphion_nanum
OTU_791	99.5	200	1	0	1	200	455	654	3.40E-97	364	37728947	Fungi	Basidiomycota	Agaricomycetes	Agaricales	Cortinariaceae	Cortinarius	Cortinarius_balteatocumatilis
OTU_792	100.000	192	0	0	1	192	360	551	2.46e-94	355	1036448329	Fungi	Basidiomycota	Agaricomycetes	Polyporales	Coriolaceae	Trametes	Trametes_hirsuta
OTU_793	NA	NA	NA	NA	NA	NA	NA	NA	NA	NA	NA	unk	unk	unk	unk	unk	unk	unk
OTU_794	NA	NA	NA	NA	NA	NA	NA	NA	NA	NA	NA	unk	unk	unk	unk	unk	unk	unk
OTU_795	96.341	164	3	3	1	161	244	407	9.87E-68	267	395335496	Fungi	Ascomycota	NA	NA	NA	Calcarisporiella	Calcarisporiella_sp._BXT10-6
OTU_796	99.528	212	1	0	1	212	315	526	7.26E-104	387	13160882	Fungi	Basidiomycota	Cystobasidiomycetes	Erythrobasidiales	Erythrobasidiaceae	Sporobolomyces	Sporobolomyces_salicinus
OTU_797	99.631	271	1	0	1	271	354	624	1.16E-136	496	109706800	Fungi	Basidiomycota	Agaricomycetes	Russulales	Russulaceae	Lactarius	Lactarius_auriolla
OTU_798	100	191	0	0	1	191	302	492	7.37E-94	353	14333996	Fungi	Basidiomycota	Agaricomycetes	Auriculariales	Exidiaceae	Exidia	Exidia_glandulosa
OTU_799	100	149	0	0	1	149	354	502	1.64E-70	276	50979429	Fungi	Ascomycota	Lecanoromycetes	Lecanorales	Parmeliaceae	Flavoparmelia	Flavoparmelia_soredians
OTU_800	78.667	150	19	12	4	146	320	463	8.25E-14	87.9	442572388	Fungi	Ascomycota	Dothideomycetes	Capnodiales	Mycosphaerellaceae	Pseudocercospora	Pseudocercospora_subsessilis
OTU_801	NA	NA	NA	NA	NA	NA	NA	NA	NA	NA	NA	unk	unk	unk	unk	unk	unk	unk
OTU_802	100	189	0	0	1	189	329	517	9.53E-93	350	183987108	Fungi	Basidiomycota	Agaricomycetes	Corticiales	Corticiaceae	Hyphodontia	Hyphodontia_alutacea
OTU_803	100	163	0	0	1	163	304	466	2.71E-78	302	530252970	Fungi	Ascomycota	Eurotiomycetes	Eurotiales	Aspergillaceae	Penicillium	Penicillium_quercetorum
OTU_804	87.179	156	20	0	1	156	50	205	4.76E-41	178	537685476	Fungi	Glomeromycota	Glomeromycetes	Diversisporales	Acaulosporaceae	Entrophospora	Entrophospora_sp._RU371
OTU_805	88.991	109	6	5	40	147	351	454	1.35E-26	130	162424952	Fungi	Basidiomycota	Tremellomycetes	Tremellales	is_Tremellales	Dioszegia	Dioszegia_zsoltii
OTU_806	99.156	237	2	0	1	237	390	626	4.28E-116	427	501288972	Fungi	Basidiomycota	Agaricomycetes	Trechisporales	Hydnodontaceae	Brevicellicium	Brevicellicium_atlanticum
OTU_807	100	214	0	0	1	214	347	560	1.21E-106	396	522357167	Fungi	Basidiomycota	Agaricomycetes	Corticiales	Corticiaceae	Sistotrema	Sistotrema_sp._quinchao
OTU_808	100	195	0	0	1	195	306	500	4.40E-96	361	750287032	Fungi	Basidiomycota	Agaricomycetes	Agaricales	Cortinariaceae	Cortinarius	Cortinarius_sp._YM626
OTU_809	99.355	155	1	0	1	155	338	492	3.53E-72	281	261599334	Fungi	Ascomycota	Sordariomycetes	Sordariales	Lasiosphaeriaceae	Apiosordaria	Apiosordaria_otanii
OTU_810	NA	NA	NA	NA	NA	NA	NA	NA	NA	NA	NA	unk	unk	unk	unk	unk	unk	unk
OTU_811	100	170	0	0	1	170	364	533	3.48E-82	315	410445343	Fungi	Ascomycota	Sordariomycetes	Diaporthales	Melanconidaceae	Melanconiella	Melanconiella_carpinicola
OTU_812	100	158	0	0	1	158	401	558	1.63E-75	292	152205677	Fungi	Ascomycota	Sordariomycetes	Xylariales	Xylariaceae	Hypoxylon	Hypoxylon_perforatum
OTU_813	96.689	151	1	4	1	147	359	509	3.58E-62	248	763678849	Fungi	unk	unk	unk	unk	unk	fungal_sp._60B-T-3t-3
OTU_814	96.447	197	3	4	1	196	377	570	2.08E-84	322	14275872	Fungi	unk	unk	unk	unk	unk	ectomycorrhizal_isolate_ECM_289
OTU_815	100	145	0	0	1	145	319	463	2.75E-68	268	57634715	Fungi	unk	unk	unk	unk	unk	fungal_sp._TRN244
OTU_816	100	155	0	0	1	155	305	459	7.58E-74	287	910265759	Fungi	Ascomycota	Dothideomycetes	Pleosporales	Didymellaceae	Phoma	Phoma_sp._ICMP_7027
OTU_817	99.531	213	0	1	1	213	382	593	7.26E-104	387	18028204	Fungi	Basidiomycota	Agaricomycetes	Agaricales	Tricholomataceae	Callistosporium	Callistosporium_xanthophyllum
OTU_818	100	204	0	0	1	204	475	678	4.37E-101	377	45443781	Fungi	Basidiomycota	Agaricomycetes	Agaricales	Agaricaceae	Agaricus	Agaricus_xanthodermus
OTU_819	100.000	158	0	0	1	158	376	533	1.95e-75	292	1026716383	Fungi	Ascomycota	Sordariomycetes	Diaporthales	Diaporthaceae	Diaporthe	Diaporthe_foeniculacea
OTU_820	NA	NA	NA	NA	NA	NA	NA	NA	NA	NA	NA	unk	unk	unk	unk	unk	unk	unk
OTU_821	92.453	159	8	4	1	157	331	487	6.03E-55	224	297373216	Fungi	Ascomycota	Dothideomycetes	Capnodiales	Mycosphaerellaceae	Zymoseptoria	Zymoseptoria_tritici
OTU_822	98.78	164	2	0	1	164	364	527	1.63E-75	292	295850340	Fungi	unk	unk	unk	unk	unk	fungal_sp._ARIZ_AZ0322
OTU_823	95.161	124	4	2	1	123	304	426	4.73E-46	195	688460655	Fungi	Ascomycota	unk	unk	unk	unk	Ascomycota_sp._3_IP-2014
OTU_824	95.429	175	6	2	1	174	352	525	4.56E-71	278	298676610	Fungi	Ascomycota	Eurotiomycetes	Chaetothyriales	Cyphellophoraceae	Cyphellophora	Cyphellophora_guyanensis
OTU_825	100	151	0	0	1	151	271	421	1.27E-71	279	425474056	Fungi	Ascomycota	Dothideomycetes	Pleosporales	Phaeosphaeriaceae	unk	Phaeosphaeriaceae_sp._OTU_081
OTU_826	100	157	0	0	1	157	307	463	5.86E-75	291	507105744	Fungi	Ascomycota	Dothideomycetes	Pleosporales	Didymellaceae	Stagonosporopsis	Stagonosporopsis_cucurbitacearum
OTU_827	99.310	145	1	0	1	145	341	485	1.53e-66	263	983330112	Fungi	Ascomycota	Leotiomycetes	Helotiales	NA	Phialocephala	Phialocephala_scopiformis
OTU_828	100	292	0	0	1	292	239	530	5.27E-150	540	390980184	Fungi	Basidiomycota	Malasseziomycetes	Malasseziales	Malasseziaceae	Malassezia	Malassezia_globosa
OTU_829	NA	NA	NA	NA	NA	NA	NA	NA	NA	NA	NA	unk	unk	unk	unk	unk	unk	unk
OTU_830	100	146	0	0	1	146	327	472	7.63E-69	270	18656104	Fungi	Ascomycota	Leotiomycetes	Helotiales	Helotiaceae	Rhizoscyphus	ectomycorrhizal_isolate_(cf._Rhizoscyphus_ericae_aggregate)
OTU_831	88.321	137	14	2	1	136	361	496	1.33E-36	163	74197613	Fungi	Ascomycota	unk	unk	unk	unk	ascomycete_sp._HK-S208
OTU_832	NA	NA	NA	NA	NA	NA	NA	NA	NA	NA	NA	unk	unk	unk	unk	unk	unk	unk
OTU_833	NA	NA	NA	NA	NA	NA	NA	NA	NA	NA	NA	unk	unk	unk	unk	unk	unk	unk
OTU_834	84.615	104	12	3	1	104	313	412	1.27e-17	100	965682695	Fungi	Ascomycota	Dothideomycetes	Pleosporales	NA	Aquasubmersa	Aquasubmersa_sp._KT_2813
OTU_835	100	239	0	0	1	239	561	799	1.53E-120	442	386872863	Viridiplantae	Chlorophyta	Ulvophyceae	Trentepohliales	Trentepohliaceae	Trentepohlia	Trentepohlia_sp._TreFl_151
OTU_836	100	145	0	0	1	145	293	437	2.75E-68	268	300862514	Fungi	Ascomycota	Leotiomycetes	Helotiales	Helotiaceae	Chalara	Chalara_microspora
OTU_837	NA	NA	NA	NA	NA	NA	NA	NA	NA	NA	NA	unk	unk	unk	unk	unk	unk	unk
OTU_838	NA	NA	NA	NA	NA	NA	NA	NA	NA	NA	NA	unk	unk	unk	unk	unk	unk	unk
OTU_839	93.706	143	9	0	3	145	677	819	3.63E-52	215	298103940	Fungi	Ascomycota	Leotiomycetes	Helotiales	Hyaloscyphaceae	Incrucipulum	Incrucipulum_radiatum
OTU_840	99.342	152	1	0	1	152	458	609	1.97e-70	276	1028916676	Fungi	Ascomycota	Dothideomycetes	Capnodiales	Teratosphaeriaceae	Catenulostroma	Catenulostroma_hermanusense
OTU_841	98.780	164	1	1	1	163	306	469	7.02e-75	291	928197892	Fungi	Ascomycota	unk	unk	unk	unk	Ascomycota_sp._AU61
OTU_842	96.757	185	4	2	1	184	320	503	5.82E-80	307	55847645	Fungi	Basidiomycota	Exobasidiomycetes	Exobasidiales	Exobasidiaceae	Exobasidium	Exobasidium_dubium
OTU_843	100	159	0	0	1	159	369	527	4.53E-76	294	909838221	Fungi	Ascomycota	unk	unk	unk	unk	Ascomycota_sp._UNEX_FECRGA_2012E270
OTU_844	99.515	206	1	0	1	206	336	541	1.57E-100	375	376374341	Fungi	Basidiomycota	Agaricomycetes	Sebacinales	Sebacinaceae	Sebacina	Sebacina_epigaea
OTU_845	100	211	0	0	1	211	439	649	5.62E-105	390	344333080	Fungi	Basidiomycota	Agaricomycetes	Agaricales	Inocybaceae	Inocybe	Inocybe_amethystina
OTU_846	100.000	158	0	0	1	158	400	557	1.95e-75	292	1035790542	Fungi	Ascomycota	Sordariomycetes	Diaporthales	Gnomoniaceae	Phragmoporthe	Phragmoporthe_conformis
OTU_847	100	218	0	0	1	218	386	603	7.21E-109	403	170779274	Fungi	Basidiomycota	Agaricomycetes	Polyporales	Lentinaceae	Lentinus	Lentinus_tigrinus
OTU_848	NA	NA	NA	NA	NA	NA	NA	NA	NA	NA	NA	unk	unk	unk	unk	unk	unk	unk
OTU_849	100.000	206	0	0	1	206	335	540	4.05e-102	381	1028916570	Fungi	Basidiomycota	Microbotryomycetes	Sporidiobolales	Sporidiobolaceae	Sporobolomyces	Sporobolomyces_ruberrimus
OTU_850	100	218	0	0	1	218	185	402	7.21E-109	403	344332921	Fungi	Basidiomycota	Agaricomycetes	Agaricales	Crepidotaceae	Crepidotus	Crepidotus_cesatii
OTU_851	98.765	162	2	0	1	162	461	622	2.53e-74	289	1004349552	Fungi	Ascomycota	Sordariomycetes	Xylariales	Xylariaceae	Clypeosphaeria	Clypeosphaeria_mamillana
OTU_852	100.000	205	0	0	1	205	414	618	1.46e-101	379	401761479	Fungi	Basidiomycota	Agaricomycetes	Russulales	Podoscyphaceae	Podoscypha	Podoscypha_involuta
OTU_853	NA	NA	NA	NA	NA	NA	NA	NA	NA	NA	NA	unk	unk	unk	unk	unk	unk	unk
OTU_854	90.210	143	13	1	1	142	349	491	3.41e-43	185	961502090	Fungi	Ascomycota	Dothideomycetes	NA	NA	Zeloasperisporium	Zeloasperisporium_searsiae
OTU_855	NA	NA	NA	NA	NA	NA	NA	NA	NA	NA	NA	unk	unk	unk	unk	unk	unk	unk
OTU_856	84.615	104	12	4	1	103	321	421	1.06E-17	100	731189317	Fungi	Basidiomycota	Cystobasidiomycetes	Erythrobasidiales	Erythrobasidiaceae	Rhodotorula	Rhodotorula_sp._UFMG-ABT656
OTU_857	100	208	0	0	1	208	420	627	2.61E-103	385	380875580	Fungi	Basidiomycota	Agaricomycetes	Agaricales	Tricholomataceae	Laccaria	Laccaria_sp._AT2006
OTU_858	100	215	0	0	1	215	424	638	3.36E-107	398	307148986	Fungi	Basidiomycota	Agaricomycetes	Agaricales	Tricholomataceae	Infundibulicybe	Infundibulicybe_gibba
OTU_859	100	194	0	0	1	194	357	550	1.58E-95	359	193789021	Fungi	Basidiomycota	unk	unk	unk	unk	basidiomycete_sp._hz-3
OTU_860	100	208	0	0	1	208	400	607	2.61E-103	385	23393808	Fungi	Basidiomycota	Agaricomycetes	Russulales	Russulaceae	Russula	Russula_aeruginea
OTU_861	100	158	0	0	1	158	340	497	1.63E-75	292	34872154	Fungi	Ascomycota	Dothideomycetes	Pleosporales	Pleosporaceae	Alternaria	Alternaria_brassicae
OTU_862	100	212	0	0	1	212	435	646	1.56E-105	392	344333452	Fungi	Basidiomycota	Agaricomycetes	Agaricales	Tricholomataceae	Mycena	Mycena_sp._MCVE_997
OTU_863	100.000	146	0	0	1	146	303	448	9.15e-69	270	1035335783	Fungi	Ascomycota	Dothideomycetes	Capnodiales	Mycosphaerellaceae	Pseudocercosporella	Pseudocercosporella_fraxini
OTU_864	83.660	153	14	9	2	150	359	504	1.25e-27	134	1035256246	Fungi	Ascomycota	NA	NA	NA	Helminthosporium	Helminthosporium_aquaticum
OTU_865	NA	NA	NA	NA	NA	NA	NA	NA	NA	NA	NA	unk	unk	unk	unk	unk	unk	unk
OTU_866	87.313	134	10	6	1	133	2074	2201	1.34E-31	147	170296665	Fungi	Basidiomycota	Tremellomycetes	Tremellales	is_Tremellales	Derxomyces	Derxomyces_linzhiensis
OTU_867	98.312	237	4	0	1	237	395	631	9.26E-113	416	27371378	Fungi	Basidiomycota	Exobasidiomycetes	Entylomatales	Entylomataceae	Entyloma	Entyloma_serotinum
OTU_868	99.39	164	0	1	1	164	343	505	1.26E-76	296	298573191	Fungi	Ascomycota	Dothideomycetes	Dothideales	Dothideaceae	Endoconidioma	Endoconidioma_populi
OTU_869	99.398	166	1	0	1	166	351	516	3.24e-78	302	831359528	Fungi	Ascomycota	Sordariomycetes	Xylariales	Xylariaceae	Circinotrichum	Circinotrichum_maculiforme
OTU_870	100.000	167	0	0	1	167	355	521	1.94e-80	309	1003315951	Fungi	Ascomycota	Dothideomycetes	Pleosporales	Pleosporaceae	Curvularia	Curvularia_trifolii
OTU_871	85.276	163	15	6	1	158	270	428	2.07e-35	159	961382355	Fungi	Basidiomycota	Tremellomycetes	Tremellales	Tremellaceae	Tremella	Tremella_macrobasidiata
OTU_872	94.348	230	9	3	1	229	372	598	9.53E-93	350	20378577	Fungi	Basidiomycota	Agaricostilbomycetes	Agaricostilbales	Agaricostilbaceae	Bensingtonia	Bensingtonia_sp._PYCC_5562
OTU_873	98.639	147	2	0	1	147	326	472	4.59E-66	261	218202949	Fungi	Ascomycota	Leotiomycetes	Helotiales	Helotiaceae	Crocicreas	Crocicreas_cf._cacaliae_F-165,632
OTU_874	93.289	149	9	1	1	148	371	519	2.80E-53	219	543200399	Fungi	unk	unk	unk	unk	unk	fungal_sp._DGUMF01
OTU_875	NA	NA	NA	NA	NA	NA	NA	NA	NA	NA	NA	unk	unk	unk	unk	unk	unk	unk
OTU_876	99.526	211	0	1	1	211	442	651	1.13e-102	383	940620034	Fungi	Basidiomycota	Agaricomycetes	Agaricales	Psathyrellaceae	Coprinopsis	Coprinopsis_atramentaria
OTU_877	100	28	0	0	1	28	380	407	0.003	52.8	319894030	Fungi	Ascomycota	Lecanoromycetes	Lecanorales	Lecanoraceae	Lecidella	Lecidella_stigmatea
OTU_878	99.065	214	2	0	1	214	261	474	2.61E-103	385	34014124	Fungi	Basidiomycota	Pucciniomycetes	Helicobasidiales	Helicobasidiaceae	Helicobasidium	Helicobasidium_purpureum
OTU_879	95.378	238	8	3	1	236	327	563	1.57E-100	375	480326917	Fungi	Basidiomycota	Agaricomycetes	Cantharellales	Clavulinaceae	unk	Clavulinaceae_sp._50_OA-2013
OTU_880	100.000	166	0	0	1	166	312	477	6.97e-80	307	1002824789	Fungi	Ascomycota	Eurotiomycetes	Eurotiales	Aspergillaceae	Aspergillus	Aspergillus_pseudoglaucus
OTU_881	NA	NA	NA	NA	NA	NA	NA	NA	NA	NA	NA	unk	unk	unk	unk	unk	unk	unk
OTU_882	91.724	145	12	0	1	145	334	478	2.82E-48	202	66990741	Fungi	Ascomycota	Eurotiomycetes	Chaetothyriales	Herpotrichiellaceae	Coniosporium	Coniosporium_sp._MA_4597
OTU_883	100	221	0	0	1	221	382	602	1.55E-110	409	83272187	Fungi	Basidiomycota	Agaricomycetes	Cantharellales	Ceratobasidiaceae	Ceratobasidium	Ceratobasidium_sp._CBS_148.54
OTU_884	100	240	0	0	1	240	438	677	4.25E-121	444	215433619	Fungi	Basidiomycota	Agaricomycetes	Cantharellales	Clavulinaceae	Clavulina	Clavulina_cf._amethystina_PRM_896664
OTU_885	NA	NA	NA	NA	NA	NA	NA	NA	NA	NA	NA	unk	unk	unk	unk	unk	unk	unk
OTU_886	87.097	155	17	3	1	153	330	483	2.21E-39	172	42494607	Fungi	Basidiomycota	Tremellomycetes	Tremellales	is_Tremellales	Cryptococcus	Cryptococcus_sp._F6
OTU_887	91.837	196	12	3	1	194	103	296	2.12E-69	272	110677414	Fungi	Basidiomycota	Agaricomycetes	Hymenochaetales	Schizoporaceae	Lagarobasidium	Lagarobasidium_detriticum
OTU_888	100	198	0	0	1	198	291	488	9.46E-98	366	162956868	Fungi	Basidiomycota	Agaricomycetes	Agaricales	Psathyrellaceae	Coprinopsis	Coprinopsis_sp._C215
OTU_889	90.741	162	14	1	1	162	355	515	3.63E-52	215	358680043	Fungi	Ascomycota	Sordariomycetes	Hypocreales	Nectriaceae	Cosmospora	Cosmospora_sp._'ustulinae'
OTU_890	88.626	211	13	7	1	207	318	521	1.29E-61	246	13160702	Fungi	Basidiomycota	Agaricostilbomycetes	NA	NA	Sporobolomyces	Sporobolomyces_sasicola
OTU_891	NA	NA	NA	NA	NA	NA	NA	NA	NA	NA	NA	unk	unk	unk	unk	unk	unk	unk
OTU_892	98.837	172	1	1	1	172	426	596	2.09E-79	305	4808433	Fungi	Ascomycota	Dothideomycetes	Capnodiales	Mycosphaerellaceae	Trimmatostroma	Trimmatostroma_cordae
OTU_893	100	195	0	0	1	195	398	592	4.40E-96	361	290565775	Fungi	Basidiomycota	Agaricomycetes	Atheliales	Atheliaceae	Tylospora	Tylospora_asterophora
OTU_894	100	194	0	0	1	194	330	523	1.58E-95	359	480327087	Fungi	Basidiomycota	Agaricomycetes	Russulales	Peniophoraceae	Peniophora	Peniophora_sp._97_OA-2013
OTU_895	91.837	147	8	4	1	145	334	478	2.82E-48	202	66990741	Fungi	Ascomycota	Eurotiomycetes	Chaetothyriales	Herpotrichiellaceae	Coniosporium	Coniosporium_sp._MA_4597
OTU_896	94.904	157	7	1	1	156	272	428	5.55e-61	244	1031918158	Fungi	Ascomycota	Sordariomycetes	Hypocreales	Ophiocordycipitaceae	Hirsutella	Hirsutella_sp.
OTU_897	NA	NA	NA	NA	NA	NA	NA	NA	NA	NA	NA	unk	unk	unk	unk	unk	unk	unk
OTU_898	NA	NA	NA	NA	NA	NA	NA	NA	NA	NA	NA	unk	unk	unk	unk	unk	unk	unk
OTU_899	97.59	166	3	1	1	165	352	517	9.80E-73	283	57634722	Fungi	unk	unk	unk	unk	unk	fungal_sp._TRN256
OTU_900	97.297	148	4	0	1	148	345	492	2.76E-63	252	300862512	Fungi	Ascomycota	Leotiomycetes	Helotiales	Helotiaceae	Chalara	Chalara_pseudoaffinis
OTU_901	100	213	0	0	1	213	423	635	4.34E-106	394	304441454	Fungi	Basidiomycota	Agaricomycetes	Polyporales	Polyporaceae	Fibroporia	Fibroporia_citrina
OTU_902	85.632	174	18	6	1	173	350	517	1.71E-40	176	555635225	Fungi	unk	unk	unk	unk	unk	fungal_endophyte
OTU_903	86.301	146	16	4	1	145	370	512	2.23E-34	156	387352854	Fungi	Ascomycota	Dothideomycetes	unk	unk	unk	Dothideomycetes_sp._genotype_252
OTU_904	NA	NA	NA	NA	NA	NA	NA	NA	NA	NA	NA	unk	unk	unk	unk	unk	unk	unk
OTU_905	99.505	202	1	0	1	202	237	438	2.63E-98	368	223278323	Fungi	Basidiomycota	Agaricomycetes	Polyporales	Polyporaceae	Polyporus	Polyporus_tuberaster
OTU_906	93.519	216	13	1	1	215	442	657	7.47E-84	320	344332919	Fungi	Basidiomycota	Agaricomycetes	Agaricales	Crepidotaceae	Crepidotus	Crepidotus_sphaerosporus
OTU_907	100	164	0	0	1	164	299	462	7.53E-79	303	309401568	Fungi	Ascomycota	Sordariomycetes	Hypocreales	Nectriaceae	Neonectria	Neonectria_sp._FL-2010x
OTU_908	92.694	219	14	1	1	219	355	571	3.48E-82	315	847144409	Viridiplantae	Chlorophyta	Trebouxiophyceae	Microthamniales	NA	Trebouxia	Trebouxia_sp._OTU_G2
OTU_909	99.512	205	1	0	1	205	382	586	1.57E-100	375	817033247	Fungi	Basidiomycota	Agaricomycetes	Polyporales	Phanerochaetaceae	Efibula	Efibula_tuberculata
OTU_910	91.414	198	16	1	1	197	407	604	7.63E-69	270	545698355	Fungi	Basidiomycota	Agaricomycetes	Corticiales	Corticiaceae	Sistotrema	Sistotrema_coroniferum
OTU_911	95.395	152	7	0	1	152	351	502	1.66E-60	243	17017201	Fungi	Ascomycota	Dothideomycetes	Pleosporales	Phaeosphaeriaceae	Phaeosphaeria	Phaeosphaeria_juncophila
OTU_912	100	221	0	0	1	221	356	576	1.55E-110	409	19913080	Fungi	Basidiomycota	Agaricomycetes	Cantharellales	Ceratobasidiaceae	Rhizoctonia	Rhizoctonia_sp._266
OTU_913	98.667	150	1	1	1	149	2094	2243	3.55E-67	265	215276674	Fungi	Ascomycota	Dothideomycetes	Capnodiales	Dissoconiaceae	Ramichloridium	Ramichloridium_cerophilum
OTU_914	98.413	126	2	0	1	126	326	451	2.60e-54	222	1026137309	Fungi	Basidiomycota	Tremellomycetes	Tremellales	NA	Dioszegia	Dioszegia_sp._YA-2016
OTU_915	NA	NA	NA	NA	NA	NA	NA	NA	NA	NA	NA	unk	unk	unk	unk	unk	unk	unk
OTU_916	83.495	206	27	7	1	203	366	567	2.84E-43	185	509078865	Fungi	Basidiomycota	Tremellomycetes	Filobasidiales	NA	Cryptococcus	Cryptococcus_sp._CBS_12704
OTU_917	NA	NA	NA	NA	NA	NA	NA	NA	NA	NA	NA	unk	unk	unk	unk	unk	unk	unk
OTU_918	91.72	157	12	1	3	159	359	514	1.01E-52	217	829040414	Fungi	Ascomycota	Eurotiomycetes	Chaetothyriales	unk	unk	Chaetothyriales_sp._G7.5F1a2
OTU_919	97.059	204	5	1	4	207	323	525	1.59E-90	342	11137991	Fungi	Basidiomycota	Cystobasidiomycetes	Erythrobasidiales	Erythrobasidiaceae	Sporobolomyces	Sporobolomyces_coprosmae
OTU_920	96.129	155	4	2	1	154	458	611	2.76E-63	252	338809107	Fungi	Ascomycota	Dothideomycetes	Capnodiales	Cladosporiaceae	Rachicladosporium	Rachicladosporium_pini
OTU_921	95.21	167	8	0	1	167	392	558	3.55E-67	265	217323320	Fungi	unk	unk	unk	unk	unk	root_associated_fungal_sp._shylhd10
OTU_922	99.517	207	1	0	1	207	354	560	4.37E-101	377	161087387	Fungi	Basidiomycota	Agaricomycetes	Gomphales	Gomphaceae	Ramaria	Ramaria_gracilis
OTU_923	90.141	213	12	4	1	210	414	620	2.75E-68	268	576734291	Fungi	Basidiomycota	Agaricomycetes	Trechisporales	Hydnodontaceae	Trechispora	Trechispora_sp._DLL2011-1
OTU_924	99.038	208	2	0	1	208	93	300	1.57E-100	375	13774432	Fungi	Basidiomycota	Agaricomycetes	Trechisporales	Hydnodontaceae	Trechispora	Trechispora_araneosa
OTU_925	89.286	56	5	1	67	122	225	279	2.99E-08	69.4	688460677	Fungi	Ascomycota	Dothideomycetes	Pleosporales	Phaeosphaeriaceae	Phaeosphaeria	Phaeosphaeria_sp._2_IP-2014
OTU_926	85.246	183	18	8	39	218	971	1147	3.68E-42	182	5918257	Viridiplantae	Chlorophyta	Trebouxiophyceae	Microthamniales	NA	Trebouxia	Trebouxia_corticola
OTU_927	89.326	178	19	0	4	181	335	512	6.03E-55	224	297373240	Fungi	Basidiomycota	Cystobasidiomycetes	Cystobasidiales	Cystobasidiaceae	Occultifur	Occultifur_aff._externus_IMUFRJ_52019
OTU_928	93.056	216	9	5	1	212	327	540	4.50E-81	311	78643967	Fungi	Basidiomycota	unk	unk	unk	unk	basidiomycete_sp._OS-S5
OTU_929	86.792	53	4	3	2	52	364	415	2.79e-04	56.5	829489084	Fungi	Ascomycota	Leotiomycetes	Helotiales	Dermateaceae	Pezicula	Pezicula_sp._1_CC-2015
OTU_930	80.838	167	21	9	1	159	306	469	8.13E-24	121	20378393	Fungi	Basidiomycota	Tremellomycetes	Tremellales	is_Tremellales	Cryptococcus	Cryptococcus_sp._CBS_7890
OTU_931	81.119	143	18	9	1	136	334	474	2.28E-19	106	772518754	Fungi	unk	unk	unk	unk	unk	fungal_sp._W3
OTU_932	93.182	132	9	0	4	135	345	476	4.73E-46	195	526843729	Fungi	Basidiomycota	unk	unk	unk	unk	Basidiomycota_sp._CC_15-08
OTU_933	100.000	171	0	0	1	171	284	454	1.16e-82	316	1026716436	Fungi	Ascomycota	Sordariomycetes	Glomerellales	Plectosphaerellaceae	Plectosphaerella	Plectosphaerella_cucumerina
OTU_934	100	188	0	0	1	188	359	546	3.43E-92	348	425891870	Fungi	Basidiomycota	Agaricomycetes	Corticiales	Corticiaceae	Lyomyces	Lyomyces_erastii
OTU_935	100	196	0	0	1	196	353	548	1.22E-96	363	425891840	Fungi	Basidiomycota	Agaricomycetes	Corticiales	Corticiaceae	Lyomyces	Lyomyces_sp._5_MPM-2012
OTU_936	92.453	212	12	2	1	212	287	494	9.74E-78	300	152013625	Fungi	Basidiomycota	Cystobasidiomycetes	Erythrobasidiales	Erythrobasidiaceae	Sporobolomyces	Sporobolomyces_cf._gracilis_CBS_10198
OTU_937	97.942	243	5	0	1	243	400	642	1.99E-114	422	585231803	Viridiplantae	Chlorophyta	Chlorophyceae	Sphaeropleales	Scenedesmaceae	Scenedesmus	Scenedesmus_sp._IOAC35F
OTU_938	99.548	221	1	0	1	221	352	572	2.01E-109	405	847145178	Viridiplantae	Chlorophyta	Trebouxiophyceae	Microthamniales	NA	Trebouxia	Trebouxia_sp._OTU_I13
OTU_939	99.32	147	1	0	1	147	394	540	9.87E-68	267	411031128	Fungi	Ascomycota	Eurotiomycetes	Onygenales	Onygenaceae	Chrysosporium	Chrysosporium_sp._23WI04
OTU_940	99.367	158	0	1	1	157	327	484	2.73E-73	285	699005938	Fungi	Ascomycota	Sordariomycetes	Xylariales	Amphisphaeriaceae	Pestalotiopsis	Pestalotiopsis_sp._D100_303
OTU_941	99.383	162	0	1	1	162	675	835	1.95e-75	292	1028916535	Fungi	Ascomycota	Dothideomycetes	Dothideales	Aureobasidiaceae	Saccothecium	Saccothecium_sp._SJ-2016
OTU_942	NA	NA	NA	NA	NA	NA	NA	NA	NA	NA	NA	unk	unk	unk	unk	unk	unk	unk
OTU_943	95.946	148	5	1	1	148	315	461	2.15E-59	239	522358218	Fungi	Ascomycota	unk	unk	unk	unk	Ascomycota_sp._Di58-1
OTU_944	97.351	151	4	0	1	151	325	475	7.12e-65	257	957551889	Fungi	Ascomycota	Dothideomycetes	Pleosporales	Lophiostomataceae	Trichometasphaeria	Trichometasphaeria_taminensis
OTU_945	100	210	0	0	1	210	358	567	2.02E-104	388	294861925	Fungi	Basidiomycota	Agaricomycetes	Agaricales	Lyophyllaceae	Asterophora	Asterophora_sp._aurim714
OTU_946	100	154	0	0	1	154	393	546	2.73E-73	285	262091496	Fungi	Ascomycota	Dothideomycetes	Botryosphaeriales	Melanopsaceae	Melanops	Melanops_tulasnei
OTU_947	92.949	156	9	1	3	158	359	512	1.68E-55	226	829040414	Fungi	Ascomycota	Eurotiomycetes	Chaetothyriales	unk	unk	Chaetothyriales_sp._G7.5F1a2
OTU_948	99.476	191	1	0	1	191	351	541	4.11e-92	348	345541428	Fungi	Ascomycota	Sordariomycetes	Microascales	NA	Trichurus	Trichurus_sp._EMA-2011e
OTU_949	89.634	164	15	2	1	163	322	484	6.07E-50	207	358242052	Fungi	unk	unk	unk	unk	unk	fungal_sp._agrD267
OTU_950	99.487	195	0	1	1	195	407	600	7.37E-94	353	807199746	Fungi	Basidiomycota	Agaricomycetes	Atheliales	Atheliaceae	Byssocorticium	Byssocorticium_sp._HA6
OTU_951	96.296	54	1	1	45	98	404	456	8.25E-14	87.9	18027709	Fungi	Basidiomycota	Tremellomycetes	Tremellales	is_Tremellales	Bullera	Bullera_sp._JCM_6140
OTU_952	92.547	161	9	3	1	158	322	482	4.66E-56	228	820944171	Fungi	Basidiomycota	Exobasidiomycetes	Exobasidiales	Exobasidiaceae	Exobasidium	Exobasidium_maculosum
OTU_953	99.315	146	0	1	1	145	285	430	1.28E-66	263	20378493	Fungi	Basidiomycota	Tremellomycetes	Tremellales	Tremellaceae	Tremella	Tremella_globispora
OTU_954	NA	NA	NA	NA	NA	NA	NA	NA	NA	NA	NA	unk	unk	unk	unk	unk	unk	unk
OTU_955	100	173	0	0	1	173	299	471	7.47E-84	320	731445383	Fungi	Basidiomycota	Tremellomycetes	Tremellales	is_Tremellales	Cryptococcus	Cryptococcus_aureus
OTU_956	90	140	14	0	3	142	359	498	3.68E-42	182	829040414	Fungi	Ascomycota	Eurotiomycetes	Chaetothyriales	unk	unk	Chaetothyriales_sp._G7.5F1a2
OTU_957	100.000	154	0	0	1	154	269	422	3.27e-73	285	1001945844	Fungi	Basidiomycota	Tremellomycetes	Cystofilobasidiales	Cystofilobasidiaceae	Cystofilobasidium	Cystofilobasidium_macerans
OTU_958	89.542	153	13	2	1	153	290	439	7.33e-45	191	955276732	Fungi	Ascomycota	Dothideomycetes	Pleosporales	Leptosphaeriaceae	Leptosphaeria	Leptosphaeria_sp.
OTU_959	NA	NA	NA	NA	NA	NA	NA	NA	NA	NA	NA	unk	unk	unk	unk	unk	unk	unk
OTU_960	99.502	201	1	0	1	201	432	632	9.46E-98	366	528324002	Fungi	Basidiomycota	Agaricomycetes	Agaricales	Pluteaceae	Pluteus	Pluteus_plautus
OTU_961	99.359	156	0	1	1	155	451	606	4.23e-72	281	983947138	Fungi	Ascomycota	Dothideomycetes	unk	unk	unk	Dothideomycetes_sp._11_KB-2015
OTU_962	NA	NA	NA	NA	NA	NA	NA	NA	NA	NA	NA	unk	unk	unk	unk	unk	unk	unk
OTU_963	100	192	0	0	1	192	403	594	2.05E-94	355	734671190	Fungi	Basidiomycota	unk	unk	unk	unk	Basidiomycota_sp._6_IP-2014
OTU_964	100	191	0	0	1	191	379	569	7.37E-94	353	597900923	Fungi	Ascomycota	Saccharomycetes	Saccharomycetales	Debaryomycetaceae	Candida_glaebosa_clade	Candida_pseudoglaebosa
OTU_965	94.595	148	5	3	1	146	360	506	1.68E-55	226	597901095	Fungi	Ascomycota	Leotiomycetes	Helotiales	NA	Coleophoma	Coleophoma_proteae
OTU_966	89.209	139	14	1	1	139	351	488	2.21E-39	172	57634696	Fungi	unk	unk	unk	unk	unk	fungal_sp._TRN213
OTU_967	100	154	0	0	1	154	405	558	2.73E-73	285	350642911	Fungi	Ascomycota	Dothideomycetes	Capnodiales	Teratosphaeriaceae	Teratosphaeria	Teratosphaeria_capensis
OTU_968	98.558	208	3	0	1	208	358	565	2.63E-98	368	20452360	Fungi	Basidiomycota	Agaricostilbomycetes	Agaricostilbales	Agaricostilbaceae	Bensingtonia	Bensingtonia_yamatoana
OTU_969	89.781	137	11	3	7	141	440	575	2.21E-39	172	284159048	Fungi	Ascomycota	Dothideomycetes	Capnodiales	Teratosphaeriaceae	Devriesia	Devriesia_strelitziicola
OTU_970	NA	NA	NA	NA	NA	NA	NA	NA	NA	NA	NA	unk	unk	unk	unk	unk	unk	unk
OTU_971	99.541	218	1	0	1	218	31	248	4.02e-107	398	1026286517	Viridiplantae	Tracheophyta	eudicotyledons	Fagales	Betulaceae	Carpinus	Carpinus_betulus
OTU_972	99.306	144	1	0	1	144	231	374	4.59E-66	261	688460653	Fungi	Ascomycota	Dothideomycetes	Botryosphaeriales	unk	unk	Botryosphaeriales_sp._2_IP-2014
OTU_973	100	149	0	0	1	149	324	472	1.64E-70	276	194306829	Fungi	Ascomycota	Leotiomycetes	Helotiales	NA	Scytalidium	Scytalidium_lignicola
OTU_974	100	142	0	0	1	142	1996	2137	1.28E-66	263	162415151	Fungi	Ascomycota	Dothideomycetes	Capnodiales	Mycosphaerellaceae	Mycosphaerella	Mycosphaerella_arbuticola
OTU_975	100	204	0	0	1	204	425	628	4.37E-101	377	347984012	Fungi	Basidiomycota	Agaricomycetes	Agaricales	Psathyrellaceae	Coprinellus	Coprinellus_radians
OTU_976	99.099	222	2	0	1	222	410	631	9.33E-108	399	123692639	Viridiplantae	Chlorophyta	Trebouxiophyceae	Chlorellales	Chlorellaceae	Pseudochlorella	Pseudochlorella_pyrenoidosa
OTU_977	92.222	90	3	4	1	88	315	402	6.29E-25	124	57634742	Fungi	unk	unk	unk	unk	unk	fungal_sp._TRN287
OTU_978	100	160	0	0	1	160	349	508	1.26E-76	296	171918228	Fungi	Ascomycota	Sordariomycetes	Diaporthales	Gnomoniaceae	Cryptodiaporthe	Cryptodiaporthe_cf._hystrix_BPI_877704
OTU_979	100.000	200	0	0	1	200	343	542	8.77e-99	370	1013822764	Fungi	Zygomycota	Mortierellomycotina	Mortierellales	Mortierellaceae	Mortierella	Mortierella_sp._THIF09
OTU_980	88.235	136	15	1	1	136	334	468	4.79E-36	161	256861589	Fungi	Ascomycota	Leotiomycetes	Rhytismatales	Rhytismataceae	Colpoma	Colpoma_sp._PDD_91607
OTU_981	100	169	0	0	1	169	355	523	1.25E-81	313	12038848	Fungi	Ascomycota	Sordariomycetes	Xylariales	Xylariaceae	Annulohypoxylon	Annulohypoxylon_minutellum
OTU_982	100	211	0	0	1	211	387	597	5.62E-105	390	606215976	Fungi	Ascomycota	Saccharomycetes	Saccharomycetales	Saccharomycopsidaceae	Saccharomycopsis	Saccharomycopsis_selenospora
OTU_983	NA	NA	NA	NA	NA	NA	NA	NA	NA	NA	NA	unk	unk	unk	unk	unk	unk	unk
OTU_984	97.273	220	5	1	1	219	348	567	2.03E-99	372	847145164	Viridiplantae	Chlorophyta	Trebouxiophyceae	Microthamniales	NA	Trebouxia	Trebouxia_sp._OTU_I8
OTU_985	100.000	206	0	0	1	206	425	630	4.05e-102	381	939231781	Fungi	Basidiomycota	Agaricomycetes	Corticiales	Corticiaceae	Corticium	Corticium_confine
OTU_986	NA	NA	NA	NA	NA	NA	NA	NA	NA	NA	NA	unk	unk	unk	unk	unk	unk	unk
OTU_987	96.599	147	4	1	1	147	327	472	1.66E-60	243	747262186	Fungi	Ascomycota	Leotiomycetes	Helotiales	unk	unk	Helotiales_sp._2_DWM26
OTU_988	98.077	156	3	0	1	156	398	553	2.12E-69	272	355343861	Fungi	Ascomycota	Dothideomycetes	Pleosporales	Didymellaceae	Phoma	Phoma_sp._R193
OTU_989	100	207	0	0	1	207	508	714	9.40E-103	383	551842947	Fungi	Basidiomycota	Agaricomycetes	Hymenochaetales	Hymenochaetaceae	Fuscoporia	Fuscoporia_ferrea
OTU_990	100	201	0	0	1	201	582	782	2.03E-99	372	188011188	Fungi	Basidiomycota	Agaricomycetes	Russulales	Stereaceae	Stereum	Stereum_sanguinolentum
OTU_991	96.859	191	6	0	1	191	101	291	7.47E-84	320	33324395	Fungi	Basidiomycota	Agaricomycetes	Russulales	Auriscalpiaceae	Gloeodontia	Gloeodontia_subasperispora
OTU_992	93.976	166	9	1	1	166	349	513	9.94E-63	250	884463501	Fungi	Ascomycota	Sordariomycetes	Hypocreales	NA	Fusariella	Fusariella_sinensis
OTU_993	88.235	85	7	3	57	140	342	424	3.81E-17	99	156118894	Fungi	Basidiomycota	Tremellomycetes	Tremellales	is_Tremellales	Dioszegia	Dioszegia_xingshanensis
OTU_994	100.000	158	0	0	1	158	373	530	1.95e-75	292	922313066	Fungi	Ascomycota	Sordariomycetes	Diaporthales	Diaporthaceae	Diaporthe	Diaporthe_eres
OTU_995	90.26	154	9	6	1	150	450	601	1.31E-46	196	189031702	Fungi	Ascomycota	Dothideomycetes	Capnodiales	Teratosphaeriaceae	Neophaeothecoidea	Neophaeothecoidea_proteae
OTU_996	100	155	0	0	1	155	355	509	7.58E-74	287	772807931	Fungi	unk	unk	unk	unk	unk	fungal_sp._C369
OTU_997	99.383	162	0	1	1	161	340	501	1.63E-75	292	18139911	Fungi	Ascomycota	Dothideomycetes	Pleosporales	Pleosporaceae	Stemphylium	Stemphylium_loti
OTU_998	88.356	146	15	2	1	145	360	504	6.16E-40	174	308055620	Fungi	Ascomycota	Leotiomycetes	Helotiales	Helotiaceae	unk	Helotiales_sp._2_BB-2010
OTU_999	NA	NA	NA	NA	NA	NA	NA	NA	NA	NA	NA	unk	unk	unk	unk	unk	unk	unk
OTU_1000	94.079	152	9	0	1	152	152	1	3.60E-57	231	46947511	Fungi	Ascomycota	unk	unk	unk	unk	ascomycete_sp._olrim135
OTU_1001	100.000	158	0	0	1	158	359	516	1.95e-75	292	942048489	Fungi	Ascomycota	Dothideomycetes	Pleosporales	Didymosphaeriaceae	Montagnula	Montagnula_scabiosae
OTU_1002	97.931	145	3	0	1	145	318	462	2.76E-63	252	657683917	Fungi	Ascomycota	Dothideomycetes	Capnodiales	Neodevriesiaceae	unk	Neodevriesiaceae_sp._CCFEE_5569
OTU_1003	NA	NA	NA	NA	NA	NA	NA	NA	NA	NA	NA	unk	unk	unk	unk	unk	unk	unk
OTU_1004	90.295	237	15	6	1	231	2681	2915	7.53E-79	303	359385323	Viridiplantae	Chlorophyta	Chlorophyceae	Chlorophyceae_incertae_sedis	Chlorophyceae_incertae_sedis	Gloeocystis	Gloeocystis_polydermatica
OTU_1005	96.753	154	3	2	1	152	269	422	2.56e-64	255	1001945844	Fungi	Basidiomycota	Tremellomycetes	Cystofilobasidiales	Cystofilobasidiaceae	Cystofilobasidium	Cystofilobasidium_macerans
OTU_1006	78.71	155	14	9	1	153	515	652	2.97E-13	86.1	313800154	Fungi	Ascomycota	Dothideomycetes	Venturiales	Sympoventuriaceae	Fusicladium	Fusicladium_eucalypti
OTU_1007	100.000	220	0	0	1	220	348	567	6.68e-110	407	847144971	Viridiplantae	Chlorophyta	Trebouxiophyceae	Microthamniales	NA	Trebouxia	Trebouxia_sp._OTU_I02
OTU_1008	100.000	173	0	0	1	173	253	425	8.96e-84	320	1034220599	Fungi	Basidiomycota	Tremellomycetes	unk	unk	Cryptococcus	Cryptococcus_sp.
OTU_1009	100	235	0	0	1	235	317	551	2.56E-118	435	157091320	Fungi	Basidiomycota	Tremellomycetes	Cystofilobasidiales	Cystofilobasidiaceae	Cystofilobasidium	Cystofilobasidium_macerans
OTU_1010	100.000	146	0	0	1	146	221	366	9.15e-69	270	1031918220	Fungi	Ascomycota	Leotiomycetes	Helotiales	Sclerotiniaceae	Sclerotinia	Sclerotinia_sclerotiorum
OTU_1011	100	229	0	0	1	229	314	542	5.54E-115	424	256575272	Fungi	Basidiomycota	Pucciniomycetes	Pucciniales	Melampsoraceae	Melampsora	Melampsora_allii-populina
OTU_1012	79.2	125	19	6	3	123	322	443	1.38E-11	80.5	558476436	Fungi	Basidiomycota	Tremellomycetes	Tremellales	is_Tremellales	Cryptococcus	Cryptococcus_dimennae
OTU_1013	80.153	131	17	6	3	130	359	483	2.29E-14	89.8	300828302	Fungi	Ascomycota	Lecanoromycetes	Lecanorales	Parmeliaceae	Karoowia	Karoowia_perspersa
OTU_1014	84.892	139	14	6	1	135	367	502	1.04E-27	134	224419315	Fungi	Ascomycota	Dothideomycetes	Pleosporales	Cucurbitariaceae	Pyrenochaeta	Pyrenochaeta_lycopersici
OTU_1015	100	215	0	0	1	215	276	490	3.36E-107	398	34591102	Fungi	Basidiomycota	Wallemiomycetes	Wallemiales	is_Wallemiales	Wallemia	Wallemia_sebi
OTU_1016	99.07	215	2	0	1	215	445	659	7.26E-104	387	305671336	Fungi	Basidiomycota	Agaricomycetes	Agaricales	Tricholomataceae	Rickenella	Rickenella_setipes
OTU_1017	95.946	148	6	0	1	148	365	512	5.98E-60	241	760236039	Fungi	Ascomycota	Sordariomycetes	Hypocreales	Ophiocordycipitaceae	Ophiocordyceps	Ophiocordyceps_sinensis
OTU_1018	93.197	147	9	1	1	147	363	508	3.63E-52	215	261362582	Fungi	Ascomycota	unk	unk	unk	unk	Ascomycota_sp._10689
OTU_1019	NA	NA	NA	NA	NA	NA	NA	NA	NA	NA	NA	unk	unk	unk	unk	unk	unk	unk
OTU_1020	100	190	0	0	1	190	362	551	2.65E-93	351	19744418	Fungi	Basidiomycota	Agaricomycetes	Atheliales	Atheliaceae	unk	cf._Piloderma_sp._213_Ny3.E1-31.1
OTU_1021	96.815	157	3	2	1	157	290	444	4.59E-66	261	810213980	Fungi	Ascomycota	Dothideomycetes	Pleosporales	Tetraplosphaeriaceae	Tetraplosphaeria	Tetraplosphaeria_sp._YIMPH30032
OTU_1022	96.774	155	2	2	1	152	482	636	2.14E-64	255	284159063	Fungi	Ascomycota	Dothideomycetes	Capnodiales	Cladosporiaceae	Rachicladosporium	Rachicladosporium_cboliae
OTU_1023	96.639	238	8	0	1	238	432	669	1.45e-106	396	382929968	Viridiplantae	Chlorophyta	Trebouxiophyceae	Microthamniales	NA	Trebouxia	Trebouxia_decolorans
OTU_1024	91.837	147	12	0	1	147	322	468	2.18E-49	206	301068802	Fungi	unk	unk	unk	unk	unk	fungal_sp._mh1066.6
OTU_1025	96.279	215	8	0	1	215	2094	2308	7.37E-94	353	18916373	Fungi	Basidiomycota	Cystobasidiomycetes	Erythrobasidiales	Erythrobasidiaceae	Sporobolomyces	Sporobolomyces_syzygii
OTU_1026	100.000	216	0	0	1	216	88	303	1.12e-107	399	1026286271	Viridiplantae	Tracheophyta	Liliopsida	Poales	Poaceae	Bromus	Bromus_commutatus
OTU_1027	NA	NA	NA	NA	NA	NA	NA	NA	NA	NA	NA	unk	unk	unk	unk	unk	unk	unk
OTU_1028	100	169	0	0	1	169	374	542	1.25E-81	313	308219067	Fungi	Ascomycota	Eurotiomycetes	Onygenales	Ascosphaeraceae	Ascosphaera	Ascosphaera_sp._I_DLW-2010
OTU_1029	96.689	151	5	0	1	151	347	497	2.76E-63	252	74197618	Fungi	Ascomycota	unk	unk	unk	unk	ascomycete_sp._HK-S258
OTU_1030	96.875	32	0	1	3	33	400	431	0.003	52.8	381284075	Fungi	Ascomycota	Leotiomycetes	Helotiales	Helotiaceae	Bisporella	Bisporella_citrina
OTU_1031	100	202	0	0	1	202	381	582	5.66E-100	374	404160641	Fungi	Basidiomycota	Agaricomycetes	Agaricales	Strophariaceae	Deconica	Deconica_coprophila
OTU_1032	86.364	154	20	1	1	154	354	506	1.03E-37	167	4808321	Fungi	Ascomycota	Dothideomycetes	Dothideales	Dothioraceae	Pringsheimia	Pringsheimia_euphorbiae
OTU_1033	88.079	151	14	4	6	155	62	209	1.71E-40	176	762216275	Fungi	Basidiomycota	Tremellomycetes	is_Tremellomycetidae	NA	Cryptococcus	Cryptococcus_sp._MOM_846
OTU_1034	85.526	76	8	2	70	142	495	570	1.79E-10	76.8	374081021	Fungi	Basidiomycota	Agaricomycetes	Polyporales	Coriolaceae	Antrodiella	Antrodiella_duracina
OTU_1035	NA	NA	NA	NA	NA	NA	NA	NA	NA	NA	NA	unk	unk	unk	unk	unk	unk	unk
OTU_1036	91.071	56	3	2	1	55	296	350	6.42E-10	75	532688795	Fungi	unk	unk	unk	unk	unk	fungal_sp._FF-2011
OTU_1037	100.000	145	0	0	1	145	308	452	3.29e-68	268	1022527048	Fungi	unk	unk	unk	unk	unk	fungal_endophyte
OTU_1038	95.694	209	5	3	1	206	288	495	2.67E-88	335	152013624	Fungi	Basidiomycota	Cystobasidiomycetes	Erythrobasidiales	Erythrobasidiaceae	Sporobolomyces	Sporobolomyces_cf._gracilis_CBS_10197
OTU_1039	95.595	227	5	4	1	226	417	639	1.58E-95	359	417098909	Fungi	Basidiomycota	Agaricomycetes	Thelephorales	Thelephoraceae	Tomentella	Tomentella_badia
OTU_1040	98.817	169	1	1	1	168	359	527	9.74E-78	300	296875250	Fungi	Ascomycota	Leotiomycetes	Helotiales	NA	Scytalidium	Scytalidium_lignicola
OTU_1041	NA	NA	NA	NA	NA	NA	NA	NA	NA	NA	NA	unk	unk	unk	unk	unk	unk	unk
OTU_1042	83.815	173	24	4	1	171	277	447	4.79E-36	161	14780056	Fungi	Basidiomycota	Tremellomycetes	Tremellales	is_Tremellales	Kockovaella	Kockovaella_imperatae
OTU_1043	100	149	0	0	1	149	367	515	1.64E-70	276	153902088	Fungi	Ascomycota	Leotiomycetes	Erysiphales	Erysiphaceae	Blumeria	Blumeria_graminis
OTU_1044	91.111	135	11	1	41	174	549	683	3.68E-42	182	313800007	Fungi	Ascomycota	Orbiliomycetes	Orbiliales	NA	Pseudophloeospora	Pseudophloeospora_eucalypti
OTU_1045	83.66	153	25	0	1	153	57	209	4.83E-31	145	762216275	Fungi	Basidiomycota	Tremellomycetes	is_Tremellomycetidae	NA	Cryptococcus	Cryptococcus_sp._MOM_846
OTU_1046	NA	NA	NA	NA	NA	NA	NA	NA	NA	NA	NA	unk	unk	unk	unk	unk	unk	unk
OTU_1047	NA	NA	NA	NA	NA	NA	NA	NA	NA	NA	NA	unk	unk	unk	unk	unk	unk	unk
OTU_1048	100	162	0	0	1	162	306	467	9.74E-78	300	554888962	Fungi	Ascomycota	Sordariomycetes	Xylariales	Amphisphaeriaceae	Neopestalotiopsis	Neopestalotiopsis_magna
OTU_1049	98.106	264	5	0	1	264	396	659	4.22E-126	460	308193012	Viridiplantae	Tracheophyta	eudicotyledons	Fagales	Fagaceae	Quercus	Quercus_pyrenaica
OTU_1050	96.933	163	4	1	1	162	484	646	2.12E-69	272	391868942	Fungi	Ascomycota	Sordariomycetes	Diaporthales	Cryphonectriaceae	Aurantiosacculus	Aurantiosacculus_eucalyptorum
OTU_1051	97.386	153	2	1	1	151	326	478	1.65E-65	259	810213989	Fungi	Ascomycota	Dothideomycetes	Pleosporales	Didymosphaeriaceae	Paraconiothyrium	Paraconiothyrium_sp._YIMPH30041
OTU_1052	82.192	73	8	3	2	69	240	312	7.76e-05	58.4	961554268	Fungi	Ascomycota	Sordariomycetes	Coniochaetales	Coniochaetaceae	Coniochaeta	Lecythophora_sp.
OTU_1053	96.797	281	9	0	1	281	362	642	7.01E-129	470	337263426	Viridiplantae	Tracheophyta	eudicotyledons	Fagales	Betulaceae	Carpinus	Carpinus_tientaiensis
OTU_1054	100	201	0	0	1	201	417	617	2.03E-99	372	437037527	Fungi	Basidiomycota	Agaricomycetes	Agaricales	Bolbitiaceae	Conocybe	Conocybe_juniana
OTU_1055	100	245	0	0	1	245	394	638	7.06E-124	453	209870937	Fungi	Basidiomycota	Agaricomycetes	Boletales	Sclerodermataceae	Scleroderma	Scleroderma_citrinum
OTU_1056	100	225	0	0	1	225	355	579	9.26E-113	416	20378418	Fungi	Basidiomycota	Tremellomycetes	Filobasidiales	NA	Cryptococcus	Cryptococcus_sp._PYCC_4964
OTU_1057	100	157	0	0	1	157	337	493	5.86E-75	291	327387891	Fungi	Ascomycota	Dothideomycetes	Pleosporales	Pleosporaceae	Alternaria	Alternaria_sp._OUCMBI101219
OTU_1058	90.071	141	11	2	3	141	352	491	1.59e-41	180	961502090	Fungi	Ascomycota	Dothideomycetes	NA	NA	Zeloasperisporium	Zeloasperisporium_searsiae
OTU_1059	100	224	0	0	1	224	425	648	3.33E-112	414	305657894	Fungi	Basidiomycota	Agaricomycetes	Agaricales	Pluteaceae	Volvariella	Volvariella_gloiocephala
OTU_1060	98.675	151	2	0	1	151	321	471	2.75E-68	268	197205556	Fungi	unk	unk	unk	unk	unk	fungal_sp._F8
OTU_1061	NA	NA	NA	NA	NA	NA	NA	NA	NA	NA	NA	unk	unk	unk	unk	unk	unk	unk
OTU_1062	92.488	213	14	2	1	213	427	637	7.53E-79	303	27497502	Fungi	Basidiomycota	Agaricomycetes	Thelephorales	Thelephoraceae	Tomentella	Tomentella_sp._O41
OTU_1063	96.528	144	5	0	1	144	261	404	2.15E-59	239	365822679	Fungi	Ascomycota	Dothideomycetes	Capnodiales	Mycosphaerellaceae	Ramularia	Ramularia_endophylla
OTU_1064	98.446	193	3	0	1	193	453	645	1.48e-91	346	974372718	Fungi	Basidiomycota	Agaricomycetes	Agaricales	Tricholomataceae	Resupinatus	Resupinatus_trichotis
OTU_1065	100	215	0	0	1	215	411	625	3.36E-107	398	30269281	Fungi	Basidiomycota	Agaricomycetes	Agaricales	Cortinariaceae	Gymnopilus	Gymnopilus_picreus
OTU_1066	100	166	0	0	1	166	362	527	5.82E-80	307	57634762	Fungi	unk	unk	unk	unk	unk	fungal_sp._TRN447
OTU_1067	100.000	156	0	0	1	156	366	521	2.53e-74	289	1035256239	Fungi	Ascomycota	NA	NA	NA	Helminthosporium	Helminthosporium_velutinum
OTU_1068	87.5	136	15	2	6	140	345	479	2.23E-34	156	526843729	Fungi	Basidiomycota	unk	unk	unk	unk	Basidiomycota_sp._CC_15-08
OTU_1069	99.338	151	1	0	1	151	313	463	5.90E-70	274	288964604	Fungi	Ascomycota	Dothideomycetes	Pleosporales	Sporormiaceae	Preussia	Preussia_tetramera
OTU_1070	95.376	173	6	2	1	171	367	539	5.90E-70	274	808213248	Fungi	Ascomycota	Sordariomycetes	Hypocreales	Nectriaceae	Sarcopodium	Sarcopodium_circinatum
OTU_1071	95.395	152	6	1	1	152	311	461	5.98E-60	241	57634768	Fungi	unk	unk	unk	unk	unk	fungal_sp._TRN453
OTU_1072	100	129	0	0	1	129	2042	2170	2.15E-59	239	34392644	Fungi	Basidiomycota	Tremellomycetes	Tremellales	is_Tremellales	Hannaella	Hannaella_surugaensis
OTU_1073	100	178	0	0	1	178	337	514	1.24E-86	329	641739125	Fungi	Ascomycota	Sordariomycetes	Hypocreales	NA	Sarocladium	Sarocladium_implicatum
OTU_1074	100.000	193	0	0	1	193	348	540	6.83e-95	357	745699573	Fungi	Basidiomycota	Agaricomycetes	Auriculariales	Auriculariaceae	Auricularia	Auricularia_mesenterica
OTU_1075	83.333	108	16	2	4	109	315	422	3.81E-17	99	62899257	Fungi	Ascomycota	Sordariomycetes	Chaetosphaeriales	Chaetosphaeriaceae	Chaetosphaeria	Chaetosphaeria_hebetiseta
OTU_1076	82.895	152	20	4	1	151	301	447	3.76E-27	132	750287129	Fungi	Ascomycota	Leotiomycetes	Helotiales	unk	unk	Helotiales_sp._YM596
OTU_1077	87.5	208	15	7	1	201	444	647	1.30E-56	230	342674545	Fungi	Basidiomycota	Agaricomycetes	Cantharellales	Ceratobasidiaceae	Rhizoctonia	Rhizoctonia_sp._152
OTU_1078	NA	NA	NA	NA	NA	NA	NA	NA	NA	NA	NA	unk	unk	unk	unk	unk	unk	unk
OTU_1079	95.161	124	4	2	1	123	5346	5468	1.02E-47	200	147779988	Viridiplantae	Tracheophyta	eudicotyledons	Vitales	Vitaceae	Vitis	Vitis_vinifera
OTU_1080	97.468	158	2	2	1	156	331	488	7.63E-69	270	227184131	Fungi	Ascomycota	Eurotiomycetes	Chaetothyriales	Herpotrichiellaceae	Cladophialophora	Cladophialophora_sp._Sh20
OTU_1081	84.828	145	19	3	1	145	367	508	1.74E-30	143	57634698	Fungi	unk	unk	unk	unk	unk	fungal_sp._TRN215
OTU_1082	86.283	226	20	9	1	222	318	536	2.78E-58	235	34329601	Fungi	Basidiomycota	Agaricostilbomycetes	NA	NA	Sporobolomyces	Sporobolomyces_clavatus
OTU_1083	96.907	194	6	0	1	194	102	295	1.61E-85	326	13774442	Fungi	Basidiomycota	Agaricomycetes	Trechisporales	Hydnodontaceae	Sistotremastrum	Sistotremastrum_niveocremeum
OTU_1084	NA	NA	NA	NA	NA	NA	NA	NA	NA	NA	NA	unk	unk	unk	unk	unk	unk	unk
OTU_1085	100	143	0	0	1	143	242	384	3.55E-67	265	510952244	Fungi	Basidiomycota	Tremellomycetes	Tremellales	is_Tremellales	Dioszegia	Dioszegia_sp._DBVPG_10049
OTU_1086	90.594	202	15	4	1	200	415	614	4.26e-67	265	738911289	Fungi	Basidiomycota	Agaricomycetes	Agaricales	Tricholomataceae	Resupinatus	Resupinatus_sp._TENN_F-60481
OTU_1087	100	165	0	0	1	165	324	488	2.09E-79	305	151579944	Fungi	Ascomycota	Sordariomycetes	Hypocreales	Nectriaceae	Nectria	Nectria_sp._EHS144
OTU_1088	NA	NA	NA	NA	NA	NA	NA	NA	NA	NA	NA	unk	unk	unk	unk	unk	unk	unk
OTU_1089	99.517	207	1	0	1	207	100	306	1.22E-101	379	110677411	Fungi	Basidiomycota	Agaricomycetes	Corticiales	Corticiaceae	Hyphoderma	Hyphoderma_transiens
OTU_1090	NA	NA	NA	NA	NA	NA	NA	NA	NA	NA	NA	unk	unk	unk	unk	unk	unk	unk
OTU_1091	93.789	161	7	3	1	160	300	458	2.58e-59	239	1033910181	Fungi	unk	unk	unk	unk	unk	fungal_sp.
OTU_1092	97.949	195	2	2	1	195	382	574	2.47e-89	339	939231843	Fungi	Basidiomycota	Agaricomycetes	Corticiales	Corticiaceae	Hyphodontia	Hyphodontia_pallidula
OTU_1093	100	156	0	0	1	156	321	476	2.11E-74	289	359392752	Viridiplantae	Tracheophyta	eudicotyledons	Ericales	Ericaceae	Epacris	Epacris_microphylla
OTU_1094	99.31	145	1	0	1	145	298	442	1.28E-66	263	258590728	Fungi	Ascomycota	Dothideomycetes	Capnodiales	Teratosphaeriaceae	Devriesia	Devriesia_americana
OTU_1095	95.89	146	6	0	2	147	316	461	7.74E-59	237	522358218	Fungi	Ascomycota	unk	unk	unk	unk	Ascomycota_sp._Di58-1
OTU_1096	95.364	151	7	0	1	151	321	471	5.98E-60	241	909627733	Fungi	unk	unk	unk	unk	unk	fungal_endophyte
OTU_1097	98.024	253	5	0	3	255	81	333	5.50E-120	440	317451719	Fungi	Basidiomycota	Agaricomycetes	Russulales	Russulaceae	Lactarius	Lactarius_sp._3.6C
OTU_1098	92.949	156	10	1	1	155	451	606	2.01e-55	226	983947138	Fungi	Ascomycota	Dothideomycetes	unk	unk	unk	Dothideomycetes_sp._11_KB-2015
OTU_1099	92.617	149	9	2	1	148	353	500	1.30E-51	213	343411642	Fungi	Ascomycota	Leotiomycetes	Helotiales	Hyaloscyphaceae	Microscypha	Microscypha_sp._KUS-F52303
OTU_1100	100.000	149	0	0	1	149	382	530	1.97e-70	276	1012304144	Fungi	Ascomycota	Leotiomycetes	NA	Pseudeurotiaceae	Pseudeurotium	Pseudeurotium_sp._OTU016_AN-2016
OTU_1101	88.793	116	10	3	37	150	415	529	2.25E-29	139	46982343	Fungi	Basidiomycota	Agaricomycetes	Agaricales	Tricholomataceae	Omphalina	Omphalina_foliacea
OTU_1102	97.449	196	2	1	1	193	425	620	3.45E-87	331	266634482	Fungi	Basidiomycota	Agaricomycetes	Agaricales	Inocybaceae	Inocybe	Inocybe_cf._asterospora_MR00015
OTU_1103	NA	NA	NA	NA	NA	NA	NA	NA	NA	NA	NA	unk	unk	unk	unk	unk	unk	unk
OTU_1104	NA	NA	NA	NA	NA	NA	NA	NA	NA	NA	NA	unk	unk	unk	unk	unk	unk	unk
OTU_1105	100	243	0	0	1	243	453	695	9.13E-123	449	158605157	Fungi	Basidiomycota	Pucciniomycetes	Pucciniales	Phragmidiaceae	Kuehneola	Kuehneola_uredinis
OTU_1106	100	305	0	0	1	305	201	505	3.13E-157	564	21666943	Fungi	Basidiomycota	Ustilaginomycetes	Ustilaginales	Ustilaginaceae	Ustilago	Ustilago_maydis
OTU_1107	83.398	259	21	14	1	256	356	595	7.80E-54	220	115338477	Fungi	Basidiomycota	Microbotryomycetes	Sporidiobolales	NA	Rhodotorula	Rhodotorula_sp._CECT_11976
OTU_1108	100.000	175	0	0	1	175	394	568	6.93e-85	324	1010921537	Fungi	unk	unk	unk	unk	unk	fungal_sp.
OTU_1109	100.000	157	0	0	1	157	330	486	7.02e-75	291	1013176780	Fungi	Ascomycota	Dothideomycetes	Pleosporales	Pleosporaceae	Alternaria	Alternaria_photistica
OTU_1110	82.759	145	12	7	1	135	463	604	2.93E-23	119	314913972	Fungi	Basidiomycota	Agaricomycetes	Agaricales	Crepidotaceae	Simocybe	Simocybe_sp._PDD_95840
OTU_1111	100.000	282	0	0	1	282	31	312	2.29e-144	521	1026284841	Viridiplantae	Tracheophyta	eudicotyledons	Fagales	Betulaceae	Alnus	Alnus_glutinosa
OTU_1112	92	150	7	3	3	150	51	197	2.18E-49	206	537685341	Fungi	Ascomycota	Dothideomycetes	Pleosporales	Lophiostomataceae	Lophiostoma	Lophiostoma_sp._RU004
OTU_1113	99.401	167	1	0	1	167	365	531	9.02e-79	303	1005664767	Fungi	Ascomycota	Eurotiomycetes	Eurotiales	Aspergillaceae	Penicillium	Penicillium_pancosmium
OTU_1114	95.111	225	11	0	1	225	378	602	2.05E-94	355	717325348	Fungi	Basidiomycota	Tremellomycetes	Tremellales	is_Tremellales	Cryptococcus	Cryptococcus_sp._2_MG34
OTU_1115	92.166	217	12	5	1	216	337	549	3.24e-78	302	1028916647	Fungi	Basidiomycota	Microbotryomycetes	Leucosporidiales	Leucosporidiaceae	Leucosporidium	Leucosporidium_drummii
OTU_1116	100	161	0	0	1	161	400	560	3.50E-77	298	122935555	Fungi	Ascomycota	Sordariomycetes	Xylariales	Xylariaceae	Hypoxylon	Hypoxylon_rubiginosum
OTU_1117	95.804	143	5	1	1	142	280	422	1.30E-56	230	311305798	Fungi	Ascomycota	Leotiomycetes	NA	Myxotrichaceae	Oidiodendron	Oidiodendron_sp._GK-2010
OTU_1118	100.000	169	0	0	1	169	402	570	1.50e-81	313	1012304174	Fungi	Ascomycota	Eurotiomycetes	Eurotiales	Aspergillaceae	Penicillium	Penicillium_sp._OTU047_AN-2016
OTU_1119	88.235	238	21	5	3	234	336	572	4.56E-71	278	408886628	Fungi	Basidiomycota	Cystobasidiomycetes	Erythrobasidiales	Erythrobasidiaceae	Sporobolomyces	Sporobolomyces_elongatus
OTU_1120	99.515	206	0	1	1	206	365	569	5.66E-100	374	472764251	Fungi	Basidiomycota	Agaricomycetes	Trechisporales	Hydnodontaceae	Trechispora	Trechispora_sp._2_MPM-2013
OTU_1121	98.667	225	1	2	1	224	924	1147	9.33E-108	399	5918257	Viridiplantae	Chlorophyta	Trebouxiophyceae	Microthamniales	NA	Trebouxia	Trebouxia_corticola
OTU_1122	100	143	0	0	1	143	332	474	3.55E-67	265	3687760	Fungi	Ascomycota	Leotiomycetes	NA	Myxotrichaceae	Oidiodendron	Oidiodendron_periconioides
OTU_1123	100.000	218	0	0	1	218	341	558	8.65e-109	403	1024262647	Fungi	Basidiomycota	Microbotryomycetes	Sporidiobolales	Sporidiobolaceae	Rhodotorula	Rhodotorula_mucilaginosa
OTU_1124	100	203	0	0	1	203	360	562	1.57E-100	375	472764205	Fungi	Basidiomycota	Agaricomycetes	Trechisporales	Hydnodontaceae	Trechispora	Trechispora_sp._MA_76222
OTU_1125	100	159	0	0	1	159	281	439	4.53E-76	294	14579560	Fungi	Ascomycota	Dothideomycetes	Pleosporales	Lophiostomataceae	Lophiostoma	Lophiostoma_vagabundum
OTU_1126	100	213	0	0	1	213	308	520	4.34E-106	394	77557457	Fungi	Basidiomycota	Microbotryomycetes	Leucosporidiales	Leucosporidiaceae	Leucosporidium	Leucosporidium_scottii
OTU_1127	92.105	152	7	2	1	151	379	526	1.69E-50	209	160552299	Fungi	Ascomycota	Eurotiomycetes	Chaetothyriales	Herpotrichiellaceae	Capronia	Capronia_sp._96005a
OTU_1128	100	175	0	0	1	175	345	519	5.78E-85	324	215433954	Fungi	Ascomycota	Sordariomycetes	Hypocreales	Hypocreaceae	Trichoderma	Trichoderma_rogersonii
OTU_1129	80.645	93	13	4	2	92	368	457	0.000000107	67.6	260159630	Fungi	Ascomycota	Dothideomycetes	Botryosphaeriales	Botryosphaeriaceae	Botryosphaeria	Botryosphaeria_dothidea
OTU_1130	95.484	155	6	1	1	155	269	422	1.54e-61	246	1001945844	Fungi	Basidiomycota	Tremellomycetes	Cystofilobasidiales	Cystofilobasidiaceae	Cystofilobasidium	Cystofilobasidium_macerans
OTU_1131	95.172	145	5	2	2	146	387	529	4.66E-56	228	19347641	Fungi	Ascomycota	Leotiomycetes	Helotiales	Vibrisseaceae	Phialocephala	Phialocephala_cf._fortinii_CSP08
OTU_1132	87.500	112	11	3	1	110	334	444	2.10e-25	126	955276548	Fungi	Ascomycota	Dothideomycetes	Pleosporales	Phaeosphaeriaceae	Chaetosphaeronema	Chaetosphaeronema_sp.
OTU_1133	87.5	160	18	2	1	159	453	611	1.02E-42	183	692110821	Fungi	Basidiomycota	Tremellomycetes	Tremellales	is_Tremellales	Cryptococcus	Cryptococcus_cuniculi
OTU_1134	100	178	0	0	1	178	528	705	1.24E-86	329	325302026	Fungi	Ascomycota	Dothideomycetes	NA	NA	Scleroramularia	Scleroramularia_abundans
OTU_1135	96.689	151	5	0	1	151	347	497	2.76E-63	252	74197618	Fungi	Ascomycota	unk	unk	unk	unk	ascomycete_sp._HK-S258
OTU_1136	98.726	157	2	0	1	157	340	496	1.27E-71	279	51872641	Fungi	unk	unk	unk	unk	unk	fungal_sp._R54
OTU_1137	98.577	281	4	0	1	281	406	686	3.22E-137	497	140260207	Fungi	Basidiomycota	Agaricomycetes	Agaricales	Omphalotaceae	Marasmiellus	Marasmiellus_candidus
OTU_1138	95.597	159	6	1	1	159	325	482	9.22e-64	254	1021311549	Fungi	Ascomycota	Sordariomycetes	Xylariales	Amphisphaeriaceae	Monochaetia	Monochaetia_dimorphospora
OTU_1139	92.788	208	8	6	4	210	291	492	5.43e-76	294	939232041	Fungi	Basidiomycota	Agaricomycetes	Trechisporales	Hydnodontaceae	Trechispora	Trechispora_cf._cohaerens_UC2022832
OTU_1140	NA	NA	NA	NA	NA	NA	NA	NA	NA	NA	NA	unk	unk	unk	unk	unk	unk	unk
OTU_1141	100	203	0	0	1	203	322	524	1.57E-100	375	13386614	Fungi	Basidiomycota	Cystobasidiomycetes	Cystobasidiales	Cystobasidiaceae	Cystobasidium	Cystobasidium_laryngis
OTU_1142	NA	NA	NA	NA	NA	NA	NA	NA	NA	NA	NA	unk	unk	unk	unk	unk	unk	unk
OTU_1143	98.492	199	3	0	1	199	363	561	2.65E-93	351	37622303	Fungi	Basidiomycota	Agaricomycetes	Polyporales	Phanerochaetaceae	Phanerochaete	Phanerochaete_rimosa
OTU_1144	88.304	171	9	9	1	166	279	443	4.73E-46	195	13160669	Fungi	Basidiomycota	Agaricostilbomycetes	NA	NA	Sporobolomyces	Sporobolomyces_subbrunneus
OTU_1145	100	186	0	0	1	186	406	591	4.43E-91	344	256861594	Fungi	Basidiomycota	Agaricomycetes	Corticiales	Corticiaceae	Schizopora	Schizopora_radula
OTU_1146	100	155	0	0	1	155	359	513	7.58E-74	287	281372384	Fungi	Ascomycota	unk	unk	unk	unk	Pezizomycotina_sp._7R5-1
OTU_1147	100	254	0	0	1	254	411	664	7.01E-129	470	757957688	Fungi	Basidiomycota	Pucciniomycetes	Pucciniales	Pucciniaceae	Gymnosporangium	Gymnosporangium_clavariiforme
OTU_1148	NA	NA	NA	NA	NA	NA	NA	NA	NA	NA	NA	unk	unk	unk	unk	unk	unk	unk
OTU_1149	100.000	162	0	0	1	162	403	564	1.17e-77	300	1012304149	Fungi	Ascomycota	Eurotiomycetes	Eurotiales	Aspergillaceae	Penicillium	Penicillium_sp._OTU021_AN-2016
OTU_1150	99.111	225	2	0	1	225	114	338	2.01E-109	405	336309520	Fungi	Ascomycota	Sordariomycetes	Ophiostomatales	Ophiostomataceae	Ophiostoma	Ophiostoma_sp._X_ES-1996
OTU_1151	100.000	153	0	0	1	153	367	519	1.18e-72	283	1008835898	Fungi	Ascomycota	Sordariomycetes	Trichosphaeriales	Trichosphaeriaceae	Nigrospora	Nigrospora_sphaerica
OTU_1152	91.228	228	18	1	1	228	415	640	1.62E-80	309	336020277	Viridiplantae	Chlorophyta	Trebouxiophyceae	Chlorellales	Chlorellaceae	Pseudochlorella	Pseudochlorella_pringsheimii
OTU_1153	NA	NA	NA	NA	NA	NA	NA	NA	NA	NA	NA	unk	unk	unk	unk	unk	unk	unk
OTU_1154	NA	NA	NA	NA	NA	NA	NA	NA	NA	NA	NA	unk	unk	unk	unk	unk	unk	unk
OTU_1155	92.701	137	9	1	1	137	575	710	1.31E-46	196	742818568	Fungi	Ascomycota	Leotiomycetes	Helotiales	Vibrisseaceae	Phialocephala	Phialocephala_sp._N48
OTU_1156	82.645	121	11	10	48	164	374	488	3.81E-17	99	374081080	Fungi	Basidiomycota	Agaricomycetes	Polyporales	Meruliaceae	Mycoacia	Mycoacia_cf._columellifera_2063
OTU_1157	95.513	156	6	1	1	156	361	515	3.58E-62	248	41058727	Fungi	Ascomycota	Dothideomycetes	Pleosporales	Phaeosphaeriaceae	unk	Phaeosphaeriaceae_sp._GS4N3a
OTU_1158	100.000	162	0	0	1	162	356	517	1.17e-77	300	936453497	Fungi	Ascomycota	Dothideomycetes	Pleosporales	Torulaceae	Torula	Torula_herbarum
OTU_1159	97.073	205	6	0	1	205	288	492	1.48e-91	346	939232041	Fungi	Basidiomycota	Agaricomycetes	Trechisporales	Hydnodontaceae	Trechispora	Trechispora_cf._cohaerens_UC2022832
OTU_1160	100	238	0	0	1	238	402	639	5.50E-120	440	259595146	Viridiplantae	Chlorophyta	Trebouxiophyceae	Microthamniales	NA	Trebouxia	Trebouxia_decolorans
OTU_1161	91.333	150	12	1	1	149	318	467	7.85E-49	204	387353586	Fungi	Ascomycota	Dothideomycetes	unk	unk	unk	Dothideomycetes_sp._genotype_432
OTU_1162	93.631	157	9	1	1	157	502	657	1.00E-57	233	370316664	Fungi	Ascomycota	Dothideomycetes	Capnodiales	Cladosporiaceae	Toxicocladosporium	Toxicocladosporium_leucadendri
OTU_1163	100	155	0	0	1	155	324	478	7.58E-74	287	597900503	Fungi	Ascomycota	Dothideomycetes	Capnodiales	Dissoconiaceae	Pseudoveronaea	Pseudoveronaea_obclavata
OTU_1164	100.000	154	0	0	1	154	336	489	3.27e-73	285	1033120517	Fungi	Ascomycota	Sordariomycetes	Sordariales	Chaetomiaceae	Chaetomium	Chaetomium_fimeti
OTU_1165	NA	NA	NA	NA	NA	NA	NA	NA	NA	NA	NA	unk	unk	unk	unk	unk	unk	unk
OTU_1166	NA	NA	NA	NA	NA	NA	NA	NA	NA	NA	NA	unk	unk	unk	unk	unk	unk	unk
OTU_1167	94.828	232	8	3	1	231	416	644	1.90e-95	359	939231831	Fungi	Basidiomycota	Agaricomycetes	Corticiales	Corticiaceae	Tubulicrinis	cf._Tubulicrinis_sp._6_LR-2015
OTU_1168	100	153	0	0	1	153	325	477	9.80E-73	283	343113973	Fungi	Ascomycota	unk	unk	unk	unk	Ascomycota_sp._HF-08
OTU_1169	100.000	271	0	0	1	271	31	301	2.98e-138	501	1026284836	Viridiplantae	Tracheophyta	Liliopsida	Poales	Poaceae	Arrhenatherum	Arrhenatherum_elatius
OTU_1170	100	261	0	0	1	261	350	610	9.01E-133	483	478896906	Fungi	Basidiomycota	Exobasidiomycetes	Exobasidiales	Exobasidiaceae	Exobasidium	Exobasidium_vexans
OTU_1171	98.544	206	2	1	1	205	408	613	1.22E-96	363	576734407	Fungi	Basidiomycota	Agaricomycetes	Trechisporales	Hydnodontaceae	Trechispora	Trechispora_sp._DLL2011-3
OTU_1172	100.000	223	0	0	1	223	286	508	1.44e-111	412	1034220619	Fungi	Basidiomycota	Tremellomycetes	unk	unk	Cryptococcus	Cryptococcus_sp.
OTU_1173	NA	NA	NA	NA	NA	NA	NA	NA	NA	NA	NA	unk	unk	unk	unk	unk	unk	unk
OTU_1174	98.013	151	3	0	1	151	347	497	1.28E-66	263	198241584	Fungi	Ascomycota	Leotiomycetes	Helotiales	Helotiaceae	Articulospora	Articulospora_proliferata
OTU_1175	NA	NA	NA	NA	NA	NA	NA	NA	NA	NA	NA	unk	unk	unk	unk	unk	unk	unk
OTU_1176	78.302	106	17	6	1	103	320	422	0.00000139	63.9	520688916	Fungi	Ascomycota	Sordariomycetes	Microascales	Halosphaeriaceae	Monodictys	Monodictys_sp._1_JAS-2013
OTU_1177	100	30	0	0	4	33	550	579	0.000233	56.5	4336533	Fungi	Ascomycota	Lecanoromycetes	Umbilicariales	Umbilicariaceae	Umbilicaria	Umbilicaria_ruebeliana
OTU_1178	99.656	291	0	1	1	290	367	657	3.17E-147	531	373129812	Fungi	Basidiomycota	Ustilaginomycetes	Ustilaginales	Ustilaginaceae	Ustilago	Ustilago_filiformis
OTU_1179	NA	NA	NA	NA	NA	NA	NA	NA	NA	NA	NA	unk	unk	unk	unk	unk	unk	unk
OTU_1180	94.667	150	7	1	1	149	324	473	3.60E-57	231	218963778	Fungi	Ascomycota	Dothideomycetes	Capnodiales	Mycosphaerellaceae	Pseudocercospora	Pseudocercospora_sp._FG1.9
OTU_1181	NA	NA	NA	NA	NA	NA	NA	NA	NA	NA	NA	unk	unk	unk	unk	unk	unk	unk
OTU_1182	100.000	167	0	0	1	167	301	467	1.94e-80	309	1034538658	Fungi	Ascomycota	Sordariomycetes	Hypocreales	Bionectriaceae	Clonostachys	Clonostachys_rosea
OTU_1183	100.000	204	0	0	1	204	355	558	5.24e-101	377	1036448229	Fungi	Basidiomycota	Agaricomycetes	Polyporales	Phanerochaetaceae	Hyphodermella	Hyphodermella_rosae
OTU_1184	100	209	0	0	1	209	182	390	7.26E-104	387	407972172	Fungi	Basidiomycota	Pucciniomycetes	Pucciniales	Pucciniaceae	Puccinia	Puccinia_graminis
OTU_1185	100	167	0	0	1	167	2104	2270	1.62E-80	309	347664818	Fungi	Ascomycota	Eurotiomycetes	Chaetothyriales	Trichomeriaceae	Knufia	Knufia_cryptophialidica
OTU_1186	84.286	140	17	5	1	138	295	431	3.76E-27	132	391883765	Fungi	Ascomycota	Leotiomycetes	NA	Pseudeurotiaceae	Pseudeurotium	Pseudeurotium_hygrophilum
OTU_1187	100.000	193	0	0	1	193	268	460	6.83e-95	357	1006591402	Fungi	Ascomycota	Saccharomycetes	Saccharomycetales	Debaryomycetaceae	Meyerozyma	Meyerozyma_guilliermondii
OTU_1188	98.693	153	1	1	1	153	351	502	7.63E-69	270	312600879	Fungi	Ascomycota	Dothideomycetes	NA	NA	Peltaster	Peltaster_sp._ZalMj1-4
OTU_1189	88.71	62	5	2	86	147	440	499	6.42E-10	75	4539778	Fungi	Basidiomycota	Agaricomycetes	Russulales	Peniophoraceae	Peniophora	Peniophora_duplex
OTU_1190	99.091	220	1	1	1	220	364	582	4.34E-106	394	698379456	Fungi	Basidiomycota	Agaricomycetes	Thelephorales	Thelephoraceae	unk	Thelephoraceae_sp._LM1315
OTU_1191	NA	NA	NA	NA	NA	NA	NA	NA	NA	NA	NA	unk	unk	unk	unk	unk	unk	unk
OTU_1192	100	237	0	0	1	237	1049	1285	1.98E-119	438	347559988	Viridiplantae	Chlorophyta	Ulvophyceae	Trentepohliales	Trentepohliaceae	Printzina	Printzina_lagenifera
OTU_1193	84.112	107	8	8	1	99	490	595	4.93E-16	95.3	626633459	Fungi	Ascomycota	Arthoniomycetes	Lichenostigmatales	Phaeococcomycetaceae	Phaeococcomyces	Phaeococcomyces_eucalypti
OTU_1194	100	165	0	0	1	165	358	522	2.09E-79	305	198241588	Fungi	Ascomycota	NA	NA	NA	Tumularia	Tumularia_aquatica
OTU_1195	100	172	0	0	1	172	191	20	2.69E-83	318	516557723	Fungi	unk	unk	unk	unk	unk	fungal_sp._SNB-GTC2111
OTU_1196	NA	NA	NA	NA	NA	NA	NA	NA	NA	NA	NA	unk	unk	unk	unk	unk	unk	unk
OTU_1197	NA	NA	NA	NA	NA	NA	NA	NA	NA	NA	NA	unk	unk	unk	unk	unk	unk	unk
OTU_1198	NA	NA	NA	NA	NA	NA	NA	NA	NA	NA	NA	unk	unk	unk	unk	unk	unk	unk
OTU_1199	86.512	215	21	6	1	211	107	317	1.30E-56	230	13774438	Fungi	Basidiomycota	Agaricomycetes	Trechisporales	Hydnodontaceae	Trechispora	Trechispora_hymenocystis
OTU_1200	NA	NA	NA	NA	NA	NA	NA	NA	NA	NA	NA	unk	unk	unk	unk	unk	unk	unk
OTU_1201	95.808	167	5	2	1	167	342	506	2.75E-68	268	22901379	Fungi	Ascomycota	Taphrinomycetes	Taphrinales	Taphrinaceae	Taphrina	Taphrina_carpini
OTU_1202	99.355	155	1	0	1	155	482	636	3.53E-72	281	284159063	Fungi	Ascomycota	Dothideomycetes	Capnodiales	Cladosporiaceae	Rachicladosporium	Rachicladosporium_cboliae
OTU_1203	90.26	154	15	0	1	154	371	524	2.82E-48	202	543200399	Fungi	unk	unk	unk	unk	unk	fungal_sp._DGUMF01
OTU_1204	100	119	0	0	1	119	380	498	7.80E-54	220	530341691	Fungi	Ascomycota	Leotiomycetes	Helotiales	NA	Pilidium	Pilidium_sp._BRO-2013
OTU_1205	80	115	12	9	1	107	357	468	1.79E-10	76.8	319659439	Fungi	Ascomycota	Eurotiomycetes	Verrucariales	Verrucariaceae	Placidium	Placidium_lacinulatum
OTU_1206	NA	NA	NA	NA	NA	NA	NA	NA	NA	NA	NA	unk	unk	unk	unk	unk	unk	unk
OTU_1207	NA	NA	NA	NA	NA	NA	NA	NA	NA	NA	NA	unk	unk	unk	unk	unk	unk	unk
OTU_1208	99.32	147	1	0	1	147	327	473	9.87E-68	267	218202948	Fungi	Ascomycota	Leotiomycetes	Helotiales	Helotiaceae	Crocicreas	Crocicreas_cacaliae
OTU_1209	97.034	236	6	1	1	235	205	440	1.21E-106	396	585421094	Viridiplantae	Chlorophyta	Trebouxiophyceae	is_Trebouxiophyceae	NA	Parietochloris	Parietochloris_sp._KIOST-1
OTU_1210	93.519	108	5	2	1	107	304	410	1.72E-35	159	443302275	Fungi	Ascomycota	Leotiomycetes	Helotiales	Helotiaceae	Hymenoscyphus	Hymenoscyphus_albidus
OTU_1211	98.773	163	1	1	1	163	347	508	2.11E-74	289	676238846	Fungi	Ascomycota	Sordariomycetes	Diaporthales	Diaporthaceae	Diaporthe	Diaporthe_alnea
OTU_1212	94.667	150	7	1	1	150	417	565	3.60E-57	231	459061872	Fungi	Ascomycota	Leotiomycetes	Helotiales	unk	unk	Helotiales_sp._MUT_4402
OTU_1213	100.000	179	0	0	1	179	377	555	4.14e-87	331	363544359	Fungi	Basidiomycota	Agaricomycetes	Atheliales	Atheliaceae	Amphinema	Amphinema_sp._1_UK-2011
OTU_1214	100	206	0	0	1	206	418	623	3.38E-102	381	429496719	Fungi	Basidiomycota	Agaricomycetes	Polyporales	Coriolaceae	Parmastomyces	Parmastomyces_mollissimus
OTU_1215	99.333	150	0	1	1	150	401	549	7.63E-69	270	4927877	Fungi	Ascomycota	Dothideomycetes	Pleosporales	Leptosphaeriaceae	Ampelomyces	Ampelomyces_quisqualis
OTU_1216	98.621	145	1	1	1	144	327	471	2.14E-64	255	18656082	Fungi	Ascomycota	Leotiomycetes	Helotiales	Helotiaceae	Rhizoscyphus	ectomycorrhizal_isolate_(cf._Rhizoscyphus_ericae_aggregate)
OTU_1217	NA	NA	NA	NA	NA	NA	NA	NA	NA	NA	NA	unk	unk	unk	unk	unk	unk	unk
OTU_1218	90.377	239	19	4	1	236	403	640	4.50E-81	311	320339428	Fungi	Basidiomycota	Exobasidiomycetes	Entylomatales	Entylomataceae	Entyloma	Entyloma_microsporum
OTU_1219	86.857	175	14	7	1	171	279	448	7.91E-44	187	14780060	Fungi	Basidiomycota	Tremellomycetes	Tremellales	is_Tremellales	Kockovaella	Kockovaella_sacchari
OTU_1220	98.718	156	2	0	1	156	374	529	4.56E-71	278	239948786	Fungi	Ascomycota	Sordariomycetes	unk	unk	unk	Sordariomycetes_sp._11197
OTU_1221	89.051	274	22	7	1	270	30781	31050	7.42E-89	337	147791042	Viridiplantae	Tracheophyta	eudicotyledons	Vitales	Vitaceae	Vitis	Vitis_vinifera
OTU_1222	100.000	172	0	0	1	172	361	532	3.22e-83	318	1012304181	Fungi	Ascomycota	Sordariomycetes	Glomerellales	Plectosphaerellaceae	Gibellulopsis	Gibellulopsis_sp._OTU054_AN-2016
OTU_1223	100.000	162	0	0	1	162	374	535	1.17e-77	300	1003093599	Fungi	Ascomycota	Sordariomycetes	Hypocreales	Cordycipitaceae	Beauveria	Beauveria_bassiana
OTU_1224	95.541	157	7	0	1	157	338	494	2.76E-63	252	171917955	Fungi	Ascomycota	Sordariomycetes	Diaporthales	Gnomoniaceae	Apioplagiostoma	Apioplagiostoma_aceriferum
OTU_1225	100	191	0	0	1	191	345	535	7.37E-94	353	116687742	Fungi	Basidiomycota	Agaricomycetes	Corticiales	Corticiaceae	Hyphodontia	Hyphodontia_alutaria
OTU_1226	86.076	158	12	9	1	152	383	536	5.75e-36	161	1033940510	Fungi	Ascomycota	Dothideomycetes	Myriangiales	Elsinoaceae	Elsinoe	Elsinoe_pyri
OTU_1227	92.661	109	7	1	1	108	345	453	2.23E-34	156	227184137	Fungi	Ascomycota	Dothideomycetes	Capnodiales	Mycosphaerellaceae	Mycosphaerella	Mycosphaerella_sp._L357
OTU_1228	NA	NA	NA	NA	NA	NA	NA	NA	NA	NA	NA	unk	unk	unk	unk	unk	unk	unk
OTU_1229	97.26	146	3	1	1	146	334	478	1.29E-61	246	909627720	Fungi	unk	unk	unk	unk	unk	fungal_endophyte
OTU_1230	91.905	210	12	4	1	207	412	619	2.53e-74	289	939231685	Fungi	Basidiomycota	Agaricomycetes	Trechisporales	Hydnodontaceae	Trechispora	Trechispora_invisitata
OTU_1231	100	190	0	0	1	190	388	577	2.65E-93	351	514256443	Fungi	Basidiomycota	Agaricomycetes	Sebacinales	Sebacinaceae	Helvellosebacina	Helvellosebacina_sp._TUB_020021
OTU_1232	94.969	159	6	2	1	157	293	451	3.58E-62	248	222538126	Fungi	unk	unk	unk	unk	unk	fungal_endophyte_sp._ZY-2009
OTU_1233	NA	NA	NA	NA	NA	NA	NA	NA	NA	NA	NA	unk	unk	unk	unk	unk	unk	unk
OTU_1234	89.72	214	14	7	1	210	325	534	9.87E-68	267	11137992	Fungi	Basidiomycota	Cystobasidiomycetes	Erythrobasidiales	Erythrobasidiaceae	Sporobolomyces	Sporobolomyces_foliicola
OTU_1235	100.000	175	0	0	66	240	137	311	6.93e-85	324	1026286517	Viridiplantae	Tracheophyta	eudicotyledons	Fagales	Betulaceae	Carpinus	Carpinus_betulus
OTU_1236	90.667	150	7	6	1	147	320	465	1.70E-45	193	530747673	Fungi	Ascomycota	Dothideomycetes	Capnodiales	Mycosphaerellaceae	Septoria	Septoria_gladioli
OTU_1237	96.571	175	6	0	1	175	366	540	5.86E-75	291	227184141	Fungi	Ascomycota	Eurotiomycetes	Chaetothyriales	Herpotrichiellaceae	Rhinocladiella	Rhinocladiella_sp._S1
OTU_1238	100	162	0	0	1	162	296	457	9.74E-78	300	310772141	Fungi	Basidiomycota	Tremellomycetes	Tremellales	is_Tremellales	Cryptococcus	Cryptococcus_podzolicus
OTU_1239	83.000	100	9	6	1	98	313	406	1.28e-12	84.2	940619946	Fungi	Ascomycota	Dothideomycetes	Capnodiales	Mycosphaerellaceae	Ramularia	Ramularia_sp._JP-2015
OTU_1240	NA	NA	NA	NA	NA	NA	NA	NA	NA	NA	NA	unk	unk	unk	unk	unk	unk	unk
OTU_1241	100	155	0	0	1	155	426	580	7.58E-74	287	901708736	Fungi	Ascomycota	Dothideomycetes	Pleosporales	Pleomassariaceae	Splanchnonema	Splanchnonema_platani
OTU_1242	99.065	214	2	0	1	214	492	705	2.61E-103	385	171948760	Fungi	Basidiomycota	Agaricomycetes	Agaricales	Agaricaceae	Lepiota	Lepiota_castanea
OTU_1243	99.505	202	1	0	1	202	340	541	2.63E-98	368	684939339	Fungi	unk	unk	unk	unk	unk	fungal_sp._IIIM/MK/BM/3
OTU_1244	98.065	155	2	1	1	155	346	499	2.75E-68	268	295850054	Fungi	unk	unk	unk	unk	unk	fungal_sp._ARIZ_AZ0024
OTU_1245	100	191	0	0	1	191	446	636	7.37E-94	353	308745219	Fungi	Basidiomycota	Agaricomycetes	Agaricales	Pluteaceae	Pluteus	Pluteus_glaucotinctus
OTU_1246	100	221	0	0	1	221	400	620	1.55E-110	409	3688482	Fungi	Basidiomycota	Agaricomycetes	Polyporales	Coriolaceae	Postia	Postia_leucomallella
OTU_1247	99.107	224	2	0	1	224	362	585	7.21E-109	403	111073395	Viridiplantae	Chlorophyta	Chlorophyceae	Chlamydomonadales	Chlamydomonadaceae	Chlamydomonas	Chlamydomonas_gyrus
OTU_1248	100.000	172	0	0	1	172	397	568	3.22e-83	318	1004125977	Fungi	Ascomycota	Eurotiomycetes	Eurotiales	Trichocomaceae	Thermomyces	Thermomyces_lanuginosus
OTU_1249	NA	NA	NA	NA	NA	NA	NA	NA	NA	NA	NA	unk	unk	unk	unk	unk	unk	unk
OTU_1250	100.000	161	0	0	1	161	346	506	4.20e-77	298	823090645	Fungi	Ascomycota	Dothideomycetes	Capnodiales	Mycosphaerellaceae	Zymoseptoria	Zymoseptoria_tritici
OTU_1251	100.000	145	0	0	1	145	370	514	3.29e-68	268	478735524	Fungi	Ascomycota	Leotiomycetes	Helotiales	NA	Phialocephala	Phialocephala_fortinii
OTU_1252	100	221	0	0	1	221	407	627	1.55E-110	409	399574026	Fungi	Basidiomycota	Agaricomycetes	Polyporales	Meruliaceae	Junghuhnia	Junghuhnia_nitida
OTU_1253	90.278	144	10	3	1	142	408	549	2.84E-43	185	724472538	Fungi	Ascomycota	Dothideomycetes	Pleosporales	Lentitheciaceae	Murilentithecium	Murilentithecium_clematidis
OTU_1254	100.000	207	0	0	1	207	449	655	1.13e-102	383	1005663387	Fungi	Basidiomycota	Agaricomycetes	Agaricales	Psathyrellaceae	Psathyrella	Psathyrella_candolleana
OTU_1255	99.405	168	1	0	1	168	321	488	2.09E-79	305	159234405	Fungi	unk	unk	unk	unk	unk	fungal_sp._JH29
OTU_1256	96.815	157	5	0	1	157	418	574	1.28E-66	263	751140279	Fungi	Ascomycota	Sordariomycetes	Xylariales	Amphisphaeriaceae	Pestalotiopsis	Pestalotiopsis_sp._CJL-2014
OTU_1257	100	165	0	0	1	165	299	463	2.09E-79	305	148287349	Fungi	Basidiomycota	Tremellomycetes	Tremellales	Tremellaceae	Asterotremella	Asterotremella_albida'
OTU_1258	89.286	196	17	4	1	196	407	598	1.66E-60	243	545698355	Fungi	Basidiomycota	Agaricomycetes	Corticiales	Corticiaceae	Sistotrema	Sistotrema_coroniferum
OTU_1259	100	221	0	0	1	221	418	638	1.55E-110	409	374081105	Fungi	Basidiomycota	Agaricomycetes	Polyporales	Meruliaceae	Steccherinum	Steccherinum_straminellum
OTU_1260	86.667	165	13	6	1	165	332	487	6.16E-40	174	507587952	Fungi	Ascomycota	Sordariomycetes	Hypocreales	NA	Acremonium	Acremonium_alternatum
OTU_1261	NA	NA	NA	NA	NA	NA	NA	NA	NA	NA	NA	unk	unk	unk	unk	unk	unk	unk
OTU_1262	100	205	0	0	1	205	465	669	1.22E-101	379	57232699	Fungi	Basidiomycota	Agaricomycetes	Agaricales	Pluteaceae	Pluteus	Pluteus_romellii
OTU_1263	81.183	186	24	10	1	184	347	523	2.25E-29	139	13160672	Fungi	Basidiomycota	Agaricostilbomycetes	Agaricostilbales	Agaricostilbaceae	Bensingtonia	Bensingtonia_ingoldii
OTU_1264	99.422	173	1	0	1	173	270	442	4.17e-82	315	961382356	Fungi	Basidiomycota	Tremellomycetes	Tremellales	Tremellaceae	Tremella	Tremella_macrobasidiata
OTU_1265	NA	NA	NA	NA	NA	NA	NA	NA	NA	NA	NA	unk	unk	unk	unk	unk	unk	unk
OTU_1266	84.722	72	5	4	3	69	338	408	1.29e-07	67.6	1029979101	Fungi	unk	unk	unk	unk	unk	fungal_sp.
OTU_1267	99.582	239	1	0	1	239	356	594	7.11E-119	436	77819773	Fungi	Basidiomycota	Agaricostilbomycetes	Agaricostilbales	Agaricostilbaceae	Bensingtonia	Bensingtonia_sp._AS_2.2569
OTU_1268	90.769	260	14	7	42	294	80	336	2.47e-89	339	1036637945	Viridiplantae	Chlorophyta	Trebouxiophyceae	Microthamniales	NA	Stichococcus	Stichococcus_jenerensis
OTU_1269	87.879	132	11	4	3	132	414	542	1.04E-32	150	89887360	Fungi	Basidiomycota	Agaricomycetes	Trechisporales	Hydnodontaceae	Trechispora	Trechispora_alnicola
OTU_1270	97.561	123	3	0	1	123	298	420	4.69E-51	211	109940714	Fungi	Basidiomycota	Tremellomycetes	Tremellales	is_Tremellales	Hannaella	Hannaella_zeae
OTU_1271	84.286	140	9	10	1	131	310	445	6.29E-25	124	119369102	Fungi	Ascomycota	Dothideomycetes	Capnodiales	Mycosphaerellaceae	Sthughesia	Sthughesia_juniperi
OTU_1272	100	166	0	0	1	166	379	544	5.82E-80	307	311334405	Fungi	Ascomycota	Pezizomycetes	Pezizales	Pyronemataceae	Otidea	Otidea_sp._B250
OTU_1273	97.297	148	3	1	1	148	352	498	9.94E-63	250	563427666	Fungi	Ascomycota	Dothideomycetes	Dothideales	unk	unk	Dothideales_sp._P25A005
OTU_1274	100.000	79	0	0	1	79	188	266	1.61e-31	147	1026298523	Fungi	Ascomycota	Saccharomycetes	Saccharomycetales	Metschnikowiaceae	Metschnikowia	Metschnikowia_pulcherrima
OTU_1275	84.038	213	28	4	1	207	161	373	1.02E-47	200	345499449	Viridiplantae	Tracheophyta	eudicotyledons	Fagales	Fagaceae	Quercus	Quercus_canariensis
OTU_1276	99.5	200	1	0	1	200	423	622	3.40E-97	364	298402976	Fungi	Basidiomycota	Agaricomycetes	Polyporales	Phanerochaetaceae	Phanerochaete	Phanerochaete_sp._853
OTU_1277	93.035	201	9	4	1	198	123	321	2.11E-74	289	525330468	Fungi	Basidiomycota	Pucciniomycetes	Pucciniales	Pucciniaceae	Puccinia	Puccinia_recondita
OTU_1278	87.413	143	12	6	1	141	301	439	1.72E-35	159	425474026	Fungi	Ascomycota	unk	unk	unk	unk	Ascomycota_cf._Helotiales_OTU_021
OTU_1279	90.830	229	15	4	1	223	29	257	3.24e-78	302	1036637942	Viridiplantae	Chlorophyta	Trebouxiophyceae	Microthamniales	NA	Stichococcus	Stichococcus_deasonii
OTU_1280	NA	NA	NA	NA	NA	NA	NA	NA	NA	NA	NA	unk	unk	unk	unk	unk	unk	unk
OTU_1281	100	224	0	0	1	224	344	567	3.33E-112	414	374457531	Fungi	Basidiomycota	Agaricomycetes	Cantharellales	Ceratobasidiaceae	Ceratobasidium	Ceratobasidium_sp._473aPtBmS2
OTU_1282	94.245	139	7	1	1	139	266	403	4.69E-51	211	688460670	Fungi	Ascomycota	Dothideomycetes	Botryosphaeriales	unk	unk	Botryosphaeriales_sp._1_IP-2014
OTU_1283	88.194	144	12	5	1	141	381	522	1.23e-37	167	961452187	Fungi	unk	unk	unk	unk	unk	fungal_sp._MKOTU123
OTU_1284	100	268	0	0	1	268	449	716	1.16E-136	496	410610393	Viridiplantae	Chlorophyta	Trebouxiophyceae	is_Trebouxiophyceae	Coccomyxaceae	Coccomyxa	Coccomyxa_sp._KN-211-C1
OTU_1285	85.965	57	5	3	1	57	337	390	0.0000647	58.4	9587099	Fungi	Ascomycota	Dothideomycetes	Capnodiales	Mycosphaerellaceae	Phaeoramularia	Phaeoramularia_saururi
OTU_1286	100	206	0	0	1	206	542	747	3.38E-102	381	391883833	Fungi	Basidiomycota	Agaricomycetes	Polyporales	unk	unk	Polyporales_sp._4_SR-2012
OTU_1287	84.211	133	11	7	1	130	334	459	8.13E-24	121	306569696	Fungi	Ascomycota	Dothideomycetes	Myriangiales	Elsinoaceae	Sphaceloma	Sphaceloma_perseae
OTU_1288	NA	NA	NA	NA	NA	NA	NA	NA	NA	NA	NA	unk	unk	unk	unk	unk	unk	unk
OTU_1289	NA	NA	NA	NA	NA	NA	NA	NA	NA	NA	NA	unk	unk	unk	unk	unk	unk	unk
OTU_1290	100	159	0	0	1	159	350	508	4.53E-76	294	14579569	Fungi	Ascomycota	Dothideomycetes	Pleosporales	Massarinaceae	Massarina	Massarina_rubi
OTU_1291	99.291	141	1	0	1	141	309	449	2.14E-64	255	317415356	Fungi	unk	unk	unk	unk	unk	fungal_endophyte_sp._AP359
OTU_1292	96	200	8	0	1	200	342	541	1.61E-85	326	626419142	Fungi	Ascomycota	Taphrinomycetes	Taphrinales	Taphrinaceae	Taphrina	Taphrina_carpini
OTU_1293	99.422	173	1	0	1	173	391	563	3.48E-82	315	794346379	Fungi	Ascomycota	Eurotiomycetes	Chaetothyriales	Trichomeriaceae	Trichomerium	Trichomerium_sp._LS-2015b
OTU_1294	90.521	211	15	5	1	209	287	494	5.90E-70	274	152013625	Fungi	Basidiomycota	Cystobasidiomycetes	Erythrobasidiales	Erythrobasidiaceae	Sporobolomyces	Sporobolomyces_cf._gracilis_CBS_10198
OTU_1295	100	202	0	0	1	202	344	545	5.66E-100	374	22901412	Fungi	Ascomycota	Taphrinomycetes	Taphrinales	Taphrinaceae	Taphrina	Taphrina_sadebeckii
OTU_1296	98.83	171	0	2	1	169	278	448	7.53E-79	303	40287887	Fungi	Basidiomycota	Tremellomycetes	Tremellales	is_Tremellales	Cryptococcus	Cryptococcus_paraflavus
OTU_1297	87.742	155	14	4	1	152	350	502	1.71E-40	176	60117098	Fungi	Ascomycota	Dothideomycetes	Tubeufiales	Tubeufiaceae	Tubeufia	Tubeufia_cerea
OTU_1298	100	142	0	0	1	142	329	470	1.28E-66	263	13492017	Fungi	Ascomycota	Leotiomycetes	NA	Myxotrichaceae	Oidiodendron	Oidiodendron_griseum
OTU_1299	NA	NA	NA	NA	NA	NA	NA	NA	NA	NA	NA	unk	unk	unk	unk	unk	unk	unk
OTU_1300	NA	NA	NA	NA	NA	NA	NA	NA	NA	NA	NA	unk	unk	unk	unk	unk	unk	unk
OTU_1301	100.000	68	0	0	1	68	202	269	2.10e-25	126	1031918151	Fungi	Ascomycota	Dothideomycetes	Pleosporales	Didymellaceae	Epicoccum	Epicoccum_nigrum
OTU_1302	86.735	196	20	6	1	192	2240	2433	1.30E-51	213	300431202	Viridiplantae	Chlorophyta	Trebouxiophyceae	Microthamniales	NA	Dictyochloropsis	Dictyochloropsis_symbiontica
OTU_1303	NA	NA	NA	NA	NA	NA	NA	NA	NA	NA	NA	unk	unk	unk	unk	unk	unk	unk
OTU_1304	99.346	153	1	0	1	153	214	62	5.47e-71	278	523917209	Fungi	Ascomycota	Dothideomycetes	Pleosporales	Sporormiaceae	Preussia	Preussia_intermedia
OTU_1305	100.000	149	0	0	1	149	288	436	1.97e-70	276	1026716477	Fungi	Ascomycota	Dothideomycetes	Pleosporales	Didymellaceae	Phoma	Phoma_sp._STAF237
OTU_1306	94.22	173	8	2	1	171	464	636	1.28E-66	263	406042090	Fungi	Ascomycota	Eurotiomycetes	Chaetothyriales	Trichomeriaceae	Trichomerium	Trichomerium_foliicola
OTU_1307	99.512	205	1	0	1	205	88	292	6.78e-100	374	1026284695	Viridiplantae	Tracheophyta	eudicotyledons	Lamiales	Plantaginaceae	Plantago	Plantago_lanceolata
OTU_1308	100	124	0	0	1	124	353	476	1.30E-56	230	752841850	Fungi	Ascomycota	Dothideomycetes	Pleosporales	Didymellaceae	Phoma	Phoma_sp._MUT_5178
OTU_1309	88.591	149	16	1	1	149	322	469	1.32E-41	180	317415459	Fungi	unk	unk	unk	unk	unk	fungal_endophyte_sp._AP532
OTU_1310	100	151	0	0	1	151	309	459	1.27E-71	279	168418738	Fungi	Ascomycota	Sordariomycetes	Hypocreales	Nectriaceae	Fusarium	Fusarium_sp._LD-002
OTU_1311	97.159	176	4	1	1	175	362	537	1.26E-76	296	227184148	Fungi	Ascomycota	Eurotiomycetes	Chaetothyriales	Herpotrichiellaceae	Rhinocladiella	Rhinocladiella_sp._SH9
OTU_1312	NA	NA	NA	NA	NA	NA	NA	NA	NA	NA	NA	unk	unk	unk	unk	unk	unk	unk
OTU_1313	100	207	0	0	1	207	331	537	9.40E-103	383	15212699	Viridiplantae	Tracheophyta	eudicotyledons	Fagales	Fagaceae	Castanea	Castanea_pumila
OTU_1314	96.04	202	8	0	1	202	408	609	1.24E-86	329	752476649	Fungi	Basidiomycota	Agaricomycetes	Polyporales	unk	unk	Polyporales_sp._PSU-ES32
OTU_1315	98.258	287	4	1	1	287	377	662	2.98e-138	501	952948594	Viridiplantae	Tracheophyta	eudicotyledons	Vitales	Vitaceae	Vitis	Vitis_heyneana
OTU_1316	100.000	262	0	0	1	262	75	336	3.00e-133	484	807198158	Fungi	Basidiomycota	Agaricomycetes	Russulales	Russulaceae	Lactarius	Lactarius_rufus
OTU_1317	92.763	152	6	4	1	150	302	450	4.35e-52	215	726973836	Fungi	Ascomycota	Dothideomycetes	unk	unk	unk	Dothideomycetes_sp._genotype_csw014
OTU_1318	95	140	6	1	3	141	459	598	2.80E-53	219	429493078	Fungi	Ascomycota	unk	unk	unk	unk	leotiomyceta_sp._1_AF-2012
OTU_1319	93.023	215	12	3	1	213	324	537	4.50E-81	311	15787954	Fungi	Ascomycota	Lecanoromycetes	Pertusariales	Pertusariaceae	Pertusaria	Pertusaria_leioplaca
OTU_1320	100.000	187	0	0	1	187	88	274	1.48e-91	346	1026285101	Viridiplantae	Tracheophyta	eudicotyledons	Brassicales	Brassicaceae	Brassica	Brassica_oleracea
OTU_1321	95.122	41	1	1	4	43	355	395	0.00000139	63.9	744394014	Fungi	Ascomycota	Lecanoromycetes	Trapeliales	Trapeliaceae	Xylographa	Xylographa_rubescens
OTU_1322	96.732	153	4	1	1	153	458	609	9.22e-64	254	1028916676	Fungi	Ascomycota	Dothideomycetes	Capnodiales	Teratosphaeriaceae	Catenulostroma	Catenulostroma_hermanusense
OTU_1323	100.000	152	0	0	1	152	342	493	4.23e-72	281	831359539	Fungi	Ascomycota	Dothideomycetes	Capnodiales	Neodevriesiaceae	Neodevriesia	Neodevriesia_poagena
OTU_1324	94.475	181	9	1	1	180	317	497	4.56E-71	278	126571063	Fungi	Basidiomycota	Tremellomycetes	Tremellales	is_Tremellales	Cryptococcus	Cryptococcus_aff._amylolyticus_AS_2.2501
OTU_1325	96.026	151	4	2	1	151	369	517	5.55e-61	244	985806219	Fungi	Ascomycota	Leotiomycetes	Helotiales	Rutstroemiaceae	unk	Rutstroemiaceae_sp._KL288
OTU_1326	81.592	201	25	9	1	192	430	627	2.23E-34	156	344333341	Fungi	Basidiomycota	Agaricomycetes	Agaricales	Tricholomataceae	Mycena	Mycena_acicula
OTU_1327	96.104	154	6	0	1	154	557	710	2.76E-63	252	555635356	Fungi	unk	unk	unk	unk	unk	fungal_endophyte
OTU_1328	93.085	188	11	2	1	187	403	589	5.90E-70	274	735997162	Fungi	Basidiomycota	Agaricomycetes	Corticiales	Corticiaceae	Hyphodontia	Hyphodontia_rimosissima
OTU_1329	100	156	0	0	1	156	359	514	2.11E-74	289	327343816	Fungi	Ascomycota	Sordariomycetes	Xylariales	Amphisphaeriaceae	Seimatosporium	Seimatosporium_lichenicola
OTU_1330	94.702	151	8	0	1	151	337	487	2.78E-58	235	325492962	Fungi	Ascomycota	Dothideomycetes	Pleosporales	unk	unk	Pleosporales_sp._B35
OTU_1331	91.228	171	14	1	1	170	426	596	3.60E-57	231	4808433	Fungi	Ascomycota	Dothideomycetes	Capnodiales	Mycosphaerellaceae	Trimmatostroma	Trimmatostroma_cordae
OTU_1332	100.000	163	0	0	1	163	296	458	3.24e-78	302	943360008	Fungi	Ascomycota	Sordariomycetes	Hypocreales	Bionectriaceae	Clonostachys	Clonostachys_rosea
OTU_1333	99.324	148	0	1	1	148	323	469	9.87E-68	267	217316347	Fungi	unk	unk	unk	unk	unk	fungal_endophyte
OTU_1334	NA	NA	NA	NA	NA	NA	NA	NA	NA	NA	NA	unk	unk	unk	unk	unk	unk	unk
OTU_1335	100	157	0	0	1	157	418	574	5.86E-75	291	751140279	Fungi	Ascomycota	Sordariomycetes	Xylariales	Amphisphaeriaceae	Pestalotiopsis	Pestalotiopsis_sp._CJL-2014
OTU_1336	100.000	188	0	0	1	188	372	559	4.11e-92	348	735997135	Fungi	Basidiomycota	Agaricomycetes	Polyporales	Meruliaceae	Bjerkandera	Bjerkandera_adusta
OTU_1337	100	215	0	0	1	215	405	619	3.36E-107	398	239579283	Fungi	Ascomycota	Sordariomycetes	Ophiostomatales	Ophiostomataceae	Ophiostoma	Ophiostoma_quercus
OTU_1338	100	153	0	0	1	153	358	510	9.80E-73	283	78644034	Fungi	Ascomycota	unk	unk	unk	unk	ascomycete_sp._OS-S43
OTU_1339	89.474	190	9	8	1	182	374	560	1.30E-56	230	304333841	Fungi	Ascomycota	Eurotiomycetes	Chaetothyriales	Herpotrichiellaceae	Veronaea	Veronaea_sp._E6917h
OTU_1340	89.61	154	14	2	1	152	330	483	4.73E-46	195	42494607	Fungi	Basidiomycota	Tremellomycetes	Tremellales	is_Tremellales	Cryptococcus	Cryptococcus_sp._F6
OTU_1341	93.605	172	8	2	1	171	373	542	7.69E-64	254	282598172	Fungi	Basidiomycota	Exobasidiomycetes	Exobasidiales	Exobasidiaceae	Exobasidium	Exobasidium_rostrupii
OTU_1342	90	180	13	5	1	177	359	536	4.66E-56	228	118084419	Fungi	Ascomycota	Eurotiomycetes	Chaetothyriales	Herpotrichiellaceae	Exophiala	Exophiala_sp._EXP0371F
OTU_1343	93.373	166	11	0	4	169	275	440	1.29E-61	246	342161665	Fungi	Basidiomycota	Tremellomycetes	Tremellales	Tremellaceae	Tremella	Tremella_phaeophysciae
OTU_1344	91.86	172	12	2	1	171	426	596	2.15E-59	239	4808433	Fungi	Ascomycota	Dothideomycetes	Capnodiales	Mycosphaerellaceae	Trimmatostroma	Trimmatostroma_cordae
OTU_1345	98.361	183	3	0	1	183	370	552	2.08E-84	322	310780761	Fungi	Basidiomycota	Agaricomycetes	Russulales	Peniophoraceae	Peniophora	Peniophora_sp._M126-1
OTU_1346	98.02	202	3	1	1	202	324	524	9.53E-93	350	28826194	Fungi	Ascomycota	Taphrinomycetes	Taphrinales	Taphrinaceae	Taphrina	Taphrina_aff._virginica_046.1c
OTU_1347	99.32	147	0	1	1	147	385	530	3.55E-67	265	94466845	Fungi	unk	unk	unk	unk	unk	fungal_sp._D1-I1
OTU_1348	98.953	191	2	0	1	191	406	596	1.59E-90	342	817033211	Fungi	Basidiomycota	Agaricomycetes	Polyporales	Phanerochaetaceae	Terana	Terana_caerulea
OTU_1349	100	131	0	0	1	131	328	458	1.66E-60	243	13492016	Fungi	Ascomycota	Leotiomycetes	NA	Myxotrichaceae	Oidiodendron	Oidiodendron_flavum
OTU_1350	97.596	208	5	0	1	208	327	534	5.70E-95	357	157325637	Fungi	Ascomycota	Sordariomycetes	NA	NA	Polyscytalum	Polyscytalum_fecundissimum
OTU_1351	95.055	182	6	3	1	180	327	507	9.80E-73	283	558519094	Fungi	Basidiomycota	Tremellomycetes	Tremellales	is_Tremellales	Cryptococcus	Cryptococcus_amylolyticus
OTU_1352	97.719	263	3	3	1	263	388	647	1.10e-122	449	930579764	Fungi	Basidiomycota	Exobasidiomycetes	Entylomatales	NA	Tilletiopsis	Tilletiopsis_pallescens
OTU_1353	91.787	207	13	4	1	207	438	640	2.73E-73	285	383088068	Fungi	Basidiomycota	Agaricomycetes	Russulales	Podoscyphaceae	Cotylidia	Cotylidia_undulata
OTU_1354	94.702	151	5	3	1	148	451	601	3.60E-57	231	157325650	Fungi	Ascomycota	Dothideomycetes	Venturiales	Venturiaceae	Venturia	Venturia_chlorospora
OTU_1355	88.889	144	16	0	1	144	367	510	4.76E-41	178	162568821	Fungi	Ascomycota	Dothideomycetes	Capnodiales	Teratosphaeriaceae	Euteratosphaeria	Euteratosphaeria_verrucosiafricana
OTU_1356	NA	NA	NA	NA	NA	NA	NA	NA	NA	NA	NA	unk	unk	unk	unk	unk	unk	unk
OTU_1357	100	152	0	0	1	152	287	438	3.53E-72	281	300681639	Fungi	Basidiomycota	Tremellomycetes	Tremellales	is_Tremellales	Bullera	Bullera_globospora
OTU_1358	98.077	156	3	0	1	156	331	486	2.12E-69	272	203285136	Fungi	Ascomycota	Dothideomycetes	Pleosporales	Didymellaceae	Phoma	Phoma_herbarum
OTU_1359	100	181	0	0	12	192	1	181	2.67E-88	335	339509164	Fungi	Basidiomycota	Agaricomycetes	Agaricales	Inocybaceae	Inocybe	Inocybe_cf._oblectabilis_PAM00110404
OTU_1360	96.078	153	6	0	1	153	388	540	9.94E-63	250	460479705	Fungi	Ascomycota	Sordariomycetes	Sordariales	Cephalothecaceae	Phialemonium	Phialemonium_inflatum
OTU_1361	97.585	207	5	0	1	207	333	539	2.05E-94	355	227484584	Fungi	Basidiomycota	Agaricostilbomycetes	NA	NA	Rhodotorula	Rhodotorula_arctica
OTU_1362	100	196	0	0	1	196	386	581	1.22E-96	363	281199922	Fungi	Ascomycota	Saccharomycetes	unk	unk	unk	Saccharomycetes_sp._HZ10
OTU_1363	100	201	0	0	1	201	414	614	2.03E-99	372	347983958	Fungi	Basidiomycota	Agaricomycetes	Agaricales	Psathyrellaceae	Coprinellus	Coprinellus_sp._6_LGN-2011
OTU_1364	100	140	0	0	1	140	344	483	1.65E-65	259	66393710	Fungi	Basidiomycota	Tremellomycetes	Tremellales	is_Tremellales	Dioszegia	Dioszegia_takashimae
OTU_1365	100	152	0	0	1	152	320	471	3.53E-72	281	459061959	Fungi	Ascomycota	Dothideomycetes	Pleosporales	unk	unk	Pleosporales_sp._MUT_4419
OTU_1366	85.333	150	16	6	1	148	334	479	1.04E-32	150	386368306	Fungi	Ascomycota	Dothideomycetes	Capnodiales	Mycosphaerellaceae	Septoria	Septoria_rudbeckiae
OTU_1367	100	141	0	0	1	141	338	478	4.59E-66	261	78483886	Fungi	Ascomycota	Leotiomycetes	Erysiphales	Erysiphaceae	Sawadaea	Sawadaea_bicornis
OTU_1368	100	147	0	0	1	147	274	420	2.12E-69	272	443500548	Fungi	Ascomycota	Dothideomycetes	Capnodiales	Capnodiaceae	Capnodium	Capnodium_sp._GPO_CO_02_D6
OTU_1369	100	147	0	0	1	147	327	473	2.12E-69	272	218202944	Fungi	Ascomycota	Leotiomycetes	Helotiales	Helotiaceae	Crocicreas	Crocicreas_cyathoideum
OTU_1370	100.000	152	0	0	1	152	364	515	4.23e-72	281	985806245	Fungi	Ascomycota	Leotiomycetes	Helotiales	Rutstroemiaceae	unk	Rutstroemiaceae_sp._KL393
OTU_1371	100	195	0	0	1	195	353	547	4.40E-96	361	27497509	Fungi	Basidiomycota	Agaricomycetes	Atheliales	Atheliaceae	Tylospora	Tylospora_sp._R29
OTU_1372	100	194	0	0	1	194	383	576	1.58E-95	359	6006676	Fungi	Basidiomycota	Agaricomycetes	Atheliales	Atheliaceae	Tylospora	Tylospora_fibrillosa
OTU_1373	100.000	162	0	0	1	162	286	447	1.17e-77	300	1031917967	Fungi	Ascomycota	Eurotiomycetes	Eurotiales	Aspergillaceae	Penicillium	Penicillium_brevicompactum
OTU_1374	100.000	155	0	0	1	155	385	539	9.09e-74	287	1012304184	Fungi	Ascomycota	Sordariomycetes	Hypocreales	Ophiocordycipitaceae	Tolypocladium	Tolypocladium_sp._OTU057_AN-2016
OTU_1375	100	191	0	0	1	191	405	595	7.37E-94	353	308055553	Fungi	Basidiomycota	Agaricomycetes	Boletales	Boletaceae	Xerocomus	Xerocomus_badius
OTU_1376	98.958	192	2	0	1	192	31	222	5.32e-91	344	1026286517	Viridiplantae	Tracheophyta	eudicotyledons	Fagales	Betulaceae	Carpinus	Carpinus_betulus
OTU_1377	99.338	302	2	0	1	302	388	689	3.15E-152	547	308055593	Fungi	Basidiomycota	Agaricomycetes	Boletales	Boletaceae	Xerocomus	Xerocomus_pruinatus
OTU_1378	98.639	147	2	0	1	147	310	456	4.59E-66	261	194306810	Fungi	Ascomycota	Leotiomycetes	Helotiales	Hyaloscyphaceae	Lachnum	Lachnum_sp._olrim977
OTU_1379	100.000	204	0	0	1	204	414	617	5.24e-101	377	925686169	Fungi	Basidiomycota	Agaricomycetes	Polyporales	Phanerochaetaceae	Phanerochaete	Phanerochaete_velutina
OTU_1380	100	207	0	0	1	207	411	617	9.40E-103	383	325304777	Fungi	Basidiomycota	Agaricomycetes	Agaricales	Psathyrellaceae	Coprinopsis	Coprinopsis_strossmayeri
OTU_1381	97.512	201	4	1	1	200	410	610	1.91e-90	342	1005663354	Fungi	Basidiomycota	Agaricomycetes	Russulales	Stereaceae	Stereum	Stereum_sanguinolentum
OTU_1382	96.053	228	5	3	1	228	371	594	2.63E-98	368	311334434	Fungi	Basidiomycota	Agaricomycetes	Thelephorales	Thelephoraceae	unk	Thelephoraceae_sp._P321
OTU_1383	92.982	171	8	3	1	170	310	477	1.29E-61	246	55847663	Fungi	Basidiomycota	Exobasidiomycetes	Exobasidiales	Exobasidiaceae	Exobasidium	Exobasidium_bisporum
OTU_1384	90.566	159	11	4	1	157	347	503	6.07E-50	207	345103712	Fungi	Ascomycota	Dothideomycetes	Pleosporales	Leptosphaeriaceae	Leptosphaeria	Leptosphaeria_rubefaciens
OTU_1385	85.714	161	14	7	1	160	295	447	4.79E-36	161	770220265	Fungi	Basidiomycota	Cystobasidiomycetes	Cystobasidiales	Cystobasidiaceae	Occultifur	Occultifur_kilbournensis
OTU_1386	100	163	0	0	1	163	366	528	2.71E-78	302	311404312	Fungi	Ascomycota	Pezizomycetes	Pezizales	Pyronemataceae	Wilcoxina	Wilcoxina_mikolae
OTU_1387	97.468	79	2	0	1	79	204	282	3.48e-28	135	1034220560	Fungi	Ascomycota	Saccharomycetes	Saccharomycetales	Saccharomycodaceae	Hanseniaspora	Hanseniaspora_sp.
OTU_1388	93.082	159	7	3	1	156	926	1083	1.30E-56	230	116294369	Fungi	Ascomycota	Dothideomycetes	Tubeufiales	Tubeufiaceae	Helicoma	Helicoma_isiola
OTU_1389	94.118	238	9	4	1	236	312	546	5.70E-95	357	695203805	Viridiplantae	Tracheophyta	eudicotyledons	Fagales	Fagaceae	Quercus	Quercus_gravesii
OTU_1390	96.689	151	4	1	1	151	330	479	1.19e-62	250	344332943	Fungi	Ascomycota	Sordariomycetes	Diaporthales	Diaporthaceae	Diaporthe	Diaporthe_eres
OTU_1391	100	145	0	0	1	145	538	682	2.75E-68	268	308055621	Fungi	Ascomycota	Leotiomycetes	Helotiales	Helotiaceae	unk	Helotiales_sp._3_BB-2010
OTU_1392	100	150	0	0	1	150	318	467	4.56E-71	278	460424027	Fungi	Ascomycota	Leotiomycetes	Helotiales	Rutstroemiaceae	Poculum	Poculum_sydowianum
OTU_1393	96.552	174	6	0	1	174	439	612	2.11E-74	289	626633598	Fungi	Ascomycota	Eurotiomycetes	Chaetothyriales	Chaetothyriaceae	Ceramothyrium	Ceramothyrium_podocarpi
OTU_1394	NA	NA	NA	NA	NA	NA	NA	NA	NA	NA	NA	unk	unk	unk	unk	unk	unk	unk
OTU_1395	97.279	147	4	0	1	147	373	519	9.94E-63	250	312434588	Fungi	Ascomycota	Leotiomycetes	Helotiales	unk	unk	Helotiales_sp._TR079
OTU_1396	94.631	149	7	1	1	149	312	459	1.30E-56	230	444842523	Fungi	Ascomycota	Dothideomycetes	Capnodiales	Mycosphaerellaceae	Mycosphaerella	Mycosphaerella_sumatrensis
OTU_1397	91.388	209	17	1	1	209	287	494	2.73E-73	285	326635897	Fungi	Basidiomycota	Pucciniomycetes	Septobasidiales	Septobasidiaceae	Septobasidium	Septobasidium_pallidum
OTU_1398	100	94	0	0	1	94	261	354	6.16E-40	174	348604514	Fungi	Ascomycota	Saccharomycetes	Saccharomycetales	Saccharomycetaceae	Candida	Candida_cf._versatilis_SB132-1
OTU_1399	98.718	156	1	1	1	156	359	513	1.97e-70	276	1022526968	Fungi	unk	unk	unk	unk	unk	fungal_endophyte
OTU_1400	100	174	0	0	1	174	323	496	2.08E-84	322	330847365	Fungi	Ascomycota	Eurotiomycetes	Chaetothyriales	Herpotrichiellaceae	Exophiala	Exophiala_sideris
OTU_1401	95.625	160	6	1	1	159	475	634	2.14E-64	255	728142620	Fungi	Ascomycota	NA	NA	NA	Trullula	Trullula_melanochlora
OTU_1402	85.526	152	12	4	36	177	460	611	1.04E-32	150	217426438	Viridiplantae	Bryophyta	Bryopsida	Bryales	Mniaceae	Mnium	Mnium_hornum
OTU_1403	87.755	49	3	3	1	47	61	108	0.000837	54.7	15777507	Fungi	Ascomycota	Dothideomycetes	Botryosphaeriales	Phyllostictaceae	Phyllosticta	Phyllosticta_eugeniae
OTU_1404	90.625	192	15	3	1	190	412	602	3.31e-63	252	939231685	Fungi	Basidiomycota	Agaricomycetes	Trechisporales	Hydnodontaceae	Trechispora	Trechispora_invisitata
OTU_1405	NA	NA	NA	NA	NA	NA	NA	NA	NA	NA	NA	unk	unk	unk	unk	unk	unk	unk
OTU_1406	100.000	192	0	0	1	192	368	559	2.46e-94	355	118084430	Fungi	Ascomycota	Sordariomycetes	Hypocreales	Clavicipitaceae	Metarhizium	Metarhizium_carneum
OTU_1407	100.000	167	0	0	1	167	317	483	1.94e-80	309	1016469523	Fungi	Ascomycota	Sordariomycetes	Glomerellales	Plectosphaerellaceae	Verticillium	Verticillium_dahliae
OTU_1408	100	149	0	0	1	149	304	452	1.64E-70	276	407947755	Fungi	unk	unk	unk	unk	unk	fungal_sp._acwVHT10_13
OTU_1409	99.394	165	1	0	1	165	353	517	9.74E-78	300	829040419	Fungi	Ascomycota	Eurotiomycetes	Chaetothyriales	unk	unk	Chaetothyriales_sp._G7.4F1e
OTU_1410	100	142	0	0	1	142	444	585	1.28E-66	263	215276679	Fungi	Ascomycota	Dothideomycetes	Capnodiales	Mycosphaerellaceae	Ramularia	Ramularia_proteae
OTU_1411	NA	NA	NA	NA	NA	NA	NA	NA	NA	NA	NA	unk	unk	unk	unk	unk	unk	unk
OTU_1412	97.241	145	4	0	1	145	303	447	1.29E-61	246	9967546	Fungi	Ascomycota	Leotiomycetes	Rhytismatales	Rhytismataceae	Colpoma	Colpoma_quercinum
OTU_1413	100	134	0	0	1	134	312	445	3.58E-62	248	61619939	Fungi	Ascomycota	Leotiomycetes	Helotiales	Dermateaceae	Naevala	Naevala_minutissima
OTU_1414	91.189	227	16	4	1	226	403	626	2.09E-79	305	33356633	Fungi	Ascomycota	Taphrinomycetes	Taphrinales	Taphrinaceae	Taphrina	Taphrina_kruchii
OTU_1415	92.593	216	10	2	1	216	382	591	2.09E-79	305	83272187	Fungi	Basidiomycota	Agaricomycetes	Cantharellales	Ceratobasidiaceae	Ceratobasidium	Ceratobasidium_sp._CBS_148.54
OTU_1416	100.000	163	0	0	1	163	321	483	3.24e-78	302	1016043789	Fungi	Ascomycota	Dothideomycetes	Pleosporales	Pleosporaceae	Curvularia	Curvularia_spicifera
OTU_1417	NA	NA	NA	NA	NA	NA	NA	NA	NA	NA	NA	unk	unk	unk	unk	unk	unk	unk
OTU_1418	92.308	182	14	0	1	182	321	502	1.65E-65	259	510121984	Fungi	Basidiomycota	Cystobasidiomycetes	Cystobasidiales	Cystobasidiaceae	Occultifur	Occultifur_sp._UFMG-BRO-170
OTU_1419	100	154	0	0	1	154	352	505	2.73E-73	285	17017215	Fungi	Ascomycota	Dothideomycetes	Pleosporales	Phaeosphaeriaceae	Phaeosphaeria	Phaeosphaeria_silvatica
OTU_1420	90.909	132	7	3	1	132	326	452	2.21E-39	172	292485895	Fungi	Ascomycota	Lecanoromycetes	Lecanorales	Lecanoraceae	Lecanora	Lecanora_subintricata
OTU_1421	100.000	162	0	0	1	162	297	458	1.17e-77	300	1026716441	Fungi	Ascomycota	Sordariomycetes	Hypocreales	Nectriaceae	Fusarium	Fusarium_merismoides
OTU_1422	NA	NA	NA	NA	NA	NA	NA	NA	NA	NA	NA	unk	unk	unk	unk	unk	unk	unk
OTU_1423	93.082	159	10	1	1	159	325	482	4.32e-57	231	1021311549	Fungi	Ascomycota	Sordariomycetes	Xylariales	Amphisphaeriaceae	Monochaetia	Monochaetia_dimorphospora
OTU_1424	NA	NA	NA	NA	NA	NA	NA	NA	NA	NA	NA	unk	unk	unk	unk	unk	unk	unk
OTU_1425	100	157	0	0	1	157	347	503	5.86E-75	291	345103712	Fungi	Ascomycota	Dothideomycetes	Pleosporales	Leptosphaeriaceae	Leptosphaeria	Leptosphaeria_rubefaciens
OTU_1426	86.111	108	12	3	65	172	417	521	1.36E-21	113	22901397	Fungi	Ascomycota	Taphrinomycetes	Taphrinales	Taphrinaceae	Taphrina	Taphrina_padi
OTU_1427	97.11	173	4	1	1	172	289	461	5.86E-75	291	344190060	Fungi	Ascomycota	Sordariomycetes	Hypocreales	Hypocreaceae	unk	Hypocreaceae_sp._E10206b
OTU_1428	91.770	243	13	6	1	242	267	503	4.14e-87	331	1033211390	Fungi	Basidiomycota	Tremellomycetes	Filobasidiales	Filobasidiaceae	Filobasidium	Filobasidium_wieringae
OTU_1429	NA	NA	NA	NA	NA	NA	NA	NA	NA	NA	NA	unk	unk	unk	unk	unk	unk	unk
OTU_1430	100.000	153	0	0	1	153	400	552	1.18e-72	283	1011926529	Fungi	Ascomycota	Dothideomycetes	Pleosporales	Phaeosphaeriaceae	Parastagonospora	Parastagonospora_uniseptata
OTU_1431	NA	NA	NA	NA	NA	NA	NA	NA	NA	NA	NA	unk	unk	unk	unk	unk	unk	unk
OTU_1432	100	147	0	0	1	147	716	862	2.12E-69	272	298683524	Fungi	Ascomycota	Leotiomycetes	Helotiales	NA	Cadophora	Cadophora_sp._ICMP_18087
OTU_1433	NA	NA	NA	NA	NA	NA	NA	NA	NA	NA	NA	unk	unk	unk	unk	unk	unk	unk
OTU_1434	96.689	151	4	1	1	151	702	851	1.19e-62	250	985806196	Fungi	Ascomycota	Leotiomycetes	Helotiales	Rutstroemiaceae	Rutstroemia	Rutstroemia_tiliacea
OTU_1435	NA	NA	NA	NA	NA	NA	NA	NA	NA	NA	NA	unk	unk	unk	unk	unk	unk	unk
OTU_1436	93.333	150	9	1	1	149	356	505	7.80E-54	220	451352947	Fungi	Ascomycota	Leotiomycetes	Helotiales	unk	unk	Helotiales_sp._I12F-02256
OTU_1437	100	154	0	0	1	154	35	188	2.73E-73	285	217416152	Fungi	unk	unk	unk	unk	unk	fungal_endophyte_sp._Akayasu
OTU_1438	91.667	156	13	0	1	156	348	503	1.01E-52	217	823090621	Fungi	Ascomycota	Dothideomycetes	Pleosporales	Lophiostomataceae	Lophiostoma	Lophiostoma_pseudodictyosporium
OTU_1439	97.931	145	3	0	1	145	331	475	3.31e-63	252	1013176944	Fungi	Ascomycota	Leotiomycetes	Helotiales	NA	Phialocephala	Phialocephala_catenospora
OTU_1440	82.635	167	16	10	1	166	336	490	2.91E-28	135	452056241	Fungi	Basidiomycota	Cystobasidiomycetes	Erythrobasidiales	Erythrobasidiaceae	Sporobolomyces	Sporobolomyces_phyllomatis
OTU_1441	NA	NA	NA	NA	NA	NA	NA	NA	NA	NA	NA	unk	unk	unk	unk	unk	unk	unk
OTU_1442	86.441	118	11	3	1	114	371	487	6.29E-25	124	543200399	Fungi	unk	unk	unk	unk	unk	fungal_sp._DGUMF01
OTU_1443	91.525	177	10	5	30	204	376	549	2.58e-59	239	1028916647	Fungi	Basidiomycota	Microbotryomycetes	Leucosporidiales	Leucosporidiaceae	Leucosporidium	Leucosporidium_drummii
OTU_1444	87.665	227	9	13	1	209	426	651	1.29E-61	246	817033249	Fungi	Basidiomycota	Agaricomycetes	Polyporales	Phanerochaetaceae	Efibula	Efibula_clarkii
OTU_1445	100	165	0	0	1	165	2036	2200	2.09E-79	305	162415189	Fungi	Ascomycota	Sordariomycetes	Diaporthales	Gnomoniaceae	Asteroma	Asteroma_alneum
OTU_1446	NA	NA	NA	NA	NA	NA	NA	NA	NA	NA	NA	unk	unk	unk	unk	unk	unk	unk
OTU_1447	91.724	145	10	2	1	143	298	442	1.02E-47	200	555635326	Fungi	unk	unk	unk	unk	unk	fungal_endophyte
OTU_1448	NA	NA	NA	NA	NA	NA	NA	NA	NA	NA	NA	unk	unk	unk	unk	unk	unk	unk
OTU_1449	89.542	153	13	3	1	151	352	503	6.11E-45	191	342674052	Fungi	Ascomycota	Dothideomycetes	Pleosporales	unk	unk	Pleosporales_sp._1_ICMP_18945
OTU_1450	93.665	221	11	3	1	220	351	569	4.47E-86	327	847145180	Viridiplantae	Chlorophyta	Trebouxiophyceae	Microthamniales	NA	Trebouxia	Trebouxia_sp._OTU_I15
OTU_1451	91.096	146	10	3	1	146	318	460	4.73E-46	195	118084435	Fungi	Ascomycota	Eurotiomycetes	Chaetothyriales	Herpotrichiellaceae	Rhinocladiella	Rhinocladiella_sp._EXP0525F
OTU_1452	84.034	119	9	8	1	118	351	460	2.28E-19	106	148633754	Fungi	Ascomycota	Dothideomycetes	Myriangiales	Elsinoaceae	Sphaceloma	Sphaceloma_araliae
OTU_1453	NA	NA	NA	NA	NA	NA	NA	NA	NA	NA	NA	unk	unk	unk	unk	unk	unk	unk
OTU_1454	100	202	0	0	1	202	434	635	5.66E-100	374	251831825	Fungi	Basidiomycota	Agaricomycetes	Agaricales	Pleurotaceae	Hohenbuehelia	Hohenbuehelia_reniformis
OTU_1455	NA	NA	NA	NA	NA	NA	NA	NA	NA	NA	NA	unk	unk	unk	unk	unk	unk	unk
OTU_1456	92.208	154	10	2	1	153	354	506	1.01E-52	217	4808321	Fungi	Ascomycota	Dothideomycetes	Dothideales	Dothioraceae	Pringsheimia	Pringsheimia_euphorbiae
OTU_1457	85.714	140	17	3	1	139	318	455	4.83E-31	145	57634752	Fungi	Ascomycota	Dothideomycetes	NA	NA	Ramimonilia	Ramimonilia_apicalis
OTU_1458	97.203	143	3	1	1	143	339	480	5.98E-60	241	661551157	Fungi	unk	unk	unk	unk	unk	fungal_sp._JH_119
OTU_1459	98.986	296	0	1	1	293	417	712	4.10E-146	527	37683529	Fungi	Basidiomycota	Ustilaginomycetes	Ustilaginales	Ustilaginaceae	Ustilago	Ustilago_avenae
OTU_1460	NA	NA	NA	NA	NA	NA	NA	NA	NA	NA	NA	unk	unk	unk	unk	unk	unk	unk
OTU_1461	96.023	176	2	5	1	171	364	539	3.53E-72	281	118498753	Fungi	Ascomycota	Sordariomycetes	Hypocreales	Ophiocordycipitaceae	Tolypocladium	Tolypocladium_sp._ANT_03-065
OTU_1462	97.512	201	4	1	1	201	400	599	1.59E-90	342	817033649	Fungi	Basidiomycota	Agaricomycetes	Polyporales	Coriolaceae	Hapalopilus	Hapalopilus_rutilans
OTU_1463	97.196	214	3	2	1	211	413	626	1.58E-95	359	576734460	Fungi	Basidiomycota	Agaricomycetes	Trechisporales	Hydnodontaceae	Trechispora	Trechispora_sp._DLL2011-4
OTU_1464	100	229	0	0	1	229	475	703	5.54E-115	424	334725207	Fungi	Basidiomycota	Pucciniomycetes	Pucciniales	Melampsoraceae	Melampsora	Melampsora_larici-epitea
OTU_1465	100.000	151	0	0	1	151	348	498	1.52e-71	279	1010921565	Fungi	unk	unk	unk	unk	unk	fungal_sp.
OTU_1466	NA	NA	NA	NA	NA	NA	NA	NA	NA	NA	NA	unk	unk	unk	unk	unk	unk	unk
OTU_1467	NA	NA	NA	NA	NA	NA	NA	NA	NA	NA	NA	unk	unk	unk	unk	unk	unk	unk
OTU_1468	100.000	162	0	0	1	162	1131	1292	1.17e-77	300	1028916672	Fungi	Ascomycota	Dothideomycetes	Pleosporales	Massariaceae	Massaria	Massaria_ariae
OTU_1469	99.346	153	1	0	1	153	354	506	4.56E-71	278	4808321	Fungi	Ascomycota	Dothideomycetes	Dothideales	Dothioraceae	Pringsheimia	Pringsheimia_euphorbiae
OTU_1470	91.713	181	14	1	1	180	317	497	9.94E-63	250	126571063	Fungi	Basidiomycota	Tremellomycetes	Tremellales	is_Tremellales	Cryptococcus	Cryptococcus_aff._amylolyticus_AS_2.2501
OTU_1471	99.296	142	1	0	1	142	332	473	5.94E-65	257	3687745	Fungi	Ascomycota	Leotiomycetes	NA	Myxotrichaceae	Oidiodendron	Oidiodendron_pilicola
OTU_1472	98.718	78	1	0	1	78	185	262	2.69e-29	139	1034220551	Fungi	Ascomycota	Saccharomycetes	Saccharomycetales	Metschnikowiaceae	Metschnikowia	Metschnikowia_sp.
OTU_1473	95.625	160	5	1	1	160	317	474	2.14E-64	255	563427703	Fungi	Ascomycota	Arthoniomycetes	Lichenostigmatales	Phaeococcomycetaceae	Phaeococcomyces	Phaeococcomyces_aff._nigricans_P40D010
OTU_1474	99.383	162	1	0	1	162	347	508	4.53E-76	294	71066943	Fungi	unk	unk	unk	unk	unk	fungal_sp._aurim690
OTU_1475	100	161	0	0	1	161	397	557	3.50E-77	298	209944032	Fungi	Ascomycota	Sordariomycetes	Diaporthales	Valsaceae	Cytospora	Cytospora_sp._56
OTU_1476	NA	NA	NA	NA	NA	NA	NA	NA	NA	NA	NA	unk	unk	unk	unk	unk	unk	unk
OTU_1477	89.61	154	14	2	1	154	340	491	4.73E-46	195	530445825	Fungi	Basidiomycota	Tremellomycetes	Tremellales	is_Tremellales	Cryptococcus	Cryptococcus_sp._TSN-649
OTU_1478	96.787	249	8	0	1	249	331	579	9.26E-113	416	115361599	Fungi	Basidiomycota	Ustilaginomycetes	Urocystidales	Urocystidaceae	Mundkurella	Mundkurella_kalopanacis
OTU_1479	100	227	0	0	1	227	396	622	7.16E-114	420	357016576	Viridiplantae	Chlorophyta	Trebouxiophyceae	Microthamniales	NA	Trebouxia	Trebouxia_sp._AO57
OTU_1480	89.773	176	15	3	1	174	363	537	2.17E-54	222	187939355	Fungi	unk	unk	unk	unk	unk	fungal_endophyte_sp._ECD-2008
OTU_1481	87.552	241	19	10	1	236	357	591	2.75E-68	268	13160841	Fungi	Basidiomycota	Microbotryomycetes	Sporidiobolales	NA	Sporobolomyces	Sporobolomyces_griseoflavus
OTU_1482	98.63	146	2	0	1	146	312	457	1.65E-65	259	61619953	Fungi	Ascomycota	Leotiomycetes	Helotiales	Hyaloscyphaceae	Dasyscyphus	Dasyscyphus_fuscescens
OTU_1483	95.679	162	6	1	1	162	362	522	1.98e-65	259	407378267	Fungi	Ascomycota	Sordariomycetes	Xylariales	Xylariaceae	Clypeosphaeria	Clypeosphaeria_sp._D7a3b
OTU_1484	98.639	147	1	1	1	146	412	558	1.65E-65	259	442768376	Fungi	unk	unk	unk	unk	unk	fungal_sp._T3PB4
OTU_1485	100	151	0	0	1	151	335	485	1.27E-71	279	290783856	Fungi	Ascomycota	Leotiomycetes	Helotiales	Hyaloscyphaceae	Hyphodiscus	Hyphodiscus_hymeniophilus
OTU_1486	84.524	168	14	7	4	163	351	514	2.23E-34	156	13160855	Fungi	Basidiomycota	Microbotryomycetes	Sporidiobolales	NA	Sporobolomyces	Sporobolomyces_tsugae
OTU_1487	97.426	272	5	2	1	271	2255	2525	1.17E-126	462	864421766	Viridiplantae	Chlorophyta	Trebouxiophyceae	is_Trebouxiophyceae	Coccomyxaceae	Coccomyxa	Coccomyxa_viridis
OTU_1488	100	208	0	0	1	208	452	659	2.61E-103	385	397770600	Fungi	Basidiomycota	Agaricomycetes	Agaricales	Tricholomataceae	Laccaria	Laccaria_sp._H39
OTU_1489	NA	NA	NA	NA	NA	NA	NA	NA	NA	NA	NA	unk	unk	unk	unk	unk	unk	unk
OTU_1490	100.000	207	0	0	1	207	397	603	1.13e-102	383	939231745	Fungi	Basidiomycota	Agaricomycetes	Corticiales	Corticiaceae	Sistotrema	Sistotrema_cf._muscicola_UC2022975
OTU_1491	NA	NA	NA	NA	NA	NA	NA	NA	NA	NA	NA	unk	unk	unk	unk	unk	unk	unk
OTU_1492	100	156	0	0	1	156	2127	2282	2.11E-74	289	239606184	Fungi	Ascomycota	Sordariomycetes	Coniochaetales	unk	unk	Coniochaetales_sp._GMG_C4
OTU_1493	NA	NA	NA	NA	NA	NA	NA	NA	NA	NA	NA	unk	unk	unk	unk	unk	unk	unk
OTU_1494	96.947	131	3	1	1	131	339	468	2.80E-53	219	661551157	Fungi	unk	unk	unk	unk	unk	fungal_sp._JH_119
OTU_1495	85.517	145	17	4	1	143	336	478	3.73E-32	148	530746702	Fungi	Ascomycota	Dothideomycetes	Capnodiales	Mycosphaerellaceae	Stromatoseptoria	Stromatoseptoria_castaneicola
OTU_1496	80.925	173	26	7	38	207	402	570	1.35E-26	130	545698356	Fungi	Basidiomycota	Agaricomycetes	Corticiales	Corticiaceae	Sistotrema	Sistotrema_raduloides
OTU_1497	NA	NA	NA	NA	NA	NA	NA	NA	NA	NA	NA	unk	unk	unk	unk	unk	unk	unk
OTU_1498	100.000	161	0	0	1	161	361	521	4.20e-77	298	1032816950	Fungi	Ascomycota	Eurotiomycetes	Eurotiales	Aspergillaceae	Penicillium	Penicillium_cf._glabrum_KAS_2381
OTU_1499	100.000	165	0	0	1	165	399	563	2.51e-79	305	1032547991	Fungi	Ascomycota	Sordariomycetes	Xylariales	Sporocadaceae	Pestalotiopsis	Pestalotiopsis_biciliata
OTU_1500	100.000	170	0	0	1	170	313	482	4.17e-82	315	1035371428	Fungi	Ascomycota	Sordariomycetes	Glomerellales	Plectosphaerellaceae	Plectosphaerella	Plectosphaerella_cucumerina
OTU_1501	NA	NA	NA	NA	NA	NA	NA	NA	NA	NA	NA	unk	unk	unk	unk	unk	unk	unk
OTU_1502	100	220	0	0	1	220	355	574	5.58E-110	407	117938169	Fungi	Basidiomycota	Agaricomycetes	Cantharellales	Ceratobasidiaceae	unk	Ceratobasidiaceae_sp._R92
OTU_1503	98.592	142	0	2	5	145	315	455	9.94E-63	250	37723078	Fungi	Ascomycota	Dothideomycetes	Capnodiales	Mycosphaerellaceae	Stromatoseptoria	Stromatoseptoria_castaneicola
OTU_1504	100	163	0	0	1	163	380	542	2.71E-78	302	189176107	Fungi	Ascomycota	Dothideomycetes	unk	unk	unk	dothideomycete_sp._7683
OTU_1505	100.000	179	0	0	1	179	394	572	4.14e-87	331	1035662882	Fungi	Ascomycota	Lecanoromycetes	Lecanorales	Parmeliaceae	Parmotrema	Parmotrema_perlatum
OTU_1506	90.683	161	13	2	1	161	268	426	1.30E-51	213	334683121	Fungi	Basidiomycota	unk	unk	unk	unk	Basidiomycota_sp._BF159
OTU_1507	100	153	0	0	1	153	319	471	9.80E-73	283	209968196	Fungi	Ascomycota	Sordariomycetes	Sordariales	Cephalothecaceae	Cephalotheca	Cephalotheca_sulfurea
OTU_1508	97.902	143	3	0	16	158	354	496	3.58E-62	248	397529160	Fungi	Ascomycota	Dothideomycetes	Pleosporales	unk	unk	Pleosporales_sp._12_MU-2012
OTU_1509	99.346	153	1	0	1	153	273	425	5.47e-71	278	1021673827	Fungi	Basidiomycota	Tremellomycetes	Trichosporonales	Trichosporonaceae	Cryptococcus	Cryptococcus_sp._9.L31
OTU_1510	100	151	0	0	1	151	301	451	1.27E-71	279	909780142	Fungi	Ascomycota	Dothideomycetes	Capnodiales	Cladosporiaceae	Cladosporium	Cladosporium_sphaerospermum
OTU_1511	96.226	212	5	3	3	211	405	616	4.43E-91	344	325304757	Fungi	Basidiomycota	Agaricomycetes	Agaricales	Psathyrellaceae	Parasola	Parasola_sp._SZMC-NL-2952
OTU_1512	83.212	137	19	4	2	136	297	431	2.26E-24	122	391883765	Fungi	Ascomycota	Leotiomycetes	NA	Pseudeurotiaceae	Pseudeurotium	Pseudeurotium_hygrophilum
OTU_1513	92.414	145	11	0	1	145	387	531	6.07E-50	207	312434377	Fungi	Ascomycota	unk	unk	unk	unk	Ascomycota_sp._AR-2010
OTU_1514	99.585	241	1	0	1	241	391	631	5.50E-120	440	33391716	Fungi	Basidiomycota	Agaricomycetes	Russulales	Russulaceae	Lactarius	Lactarius_spinosulus
OTU_1515	100	29	0	0	1	29	373	401	0.000837	54.7	118084434	Fungi	Ascomycota	Sordariomycetes	Diaporthales	Schizoparmaceae	Pilidiella	Pilidiella_quercicola
OTU_1516	97.973	148	3	0	1	148	365	512	5.94E-65	257	760236039	Fungi	Ascomycota	Sordariomycetes	Hypocreales	Ophiocordycipitaceae	Ophiocordyceps	Ophiocordyceps_sinensis
OTU_1517	99.338	151	0	1	1	150	366	516	2.12E-69	272	27464206	Fungi	Ascomycota	Lecanoromycetes	Lecanorales	Stereocaulaceae	Leproloma	Leproloma_vouauxii
OTU_1518	93.678	174	8	3	1	172	464	636	5.94E-65	257	406042090	Fungi	Ascomycota	Eurotiomycetes	Chaetothyriales	Trichomeriaceae	Trichomerium	Trichomerium_foliicola
OTU_1519	96.875	224	7	0	3	226	439	662	1.57E-100	375	257792856	Viridiplantae	Chlorophyta	Trebouxiophyceae	Microthamniales	NA	Trebouxia	Trebouxia_sp._TPP1
OTU_1520	81.538	130	12	9	3	124	192	317	1.64e-16	97.1	685880523	Fungi	Basidiomycota	Tremellomycetes	Tremellales	Tremellaceae	Tremella	Tremella_sp._AMM-2014
OTU_1521	94.521	146	8	0	1	146	674	819	1.68E-55	226	298103957	Fungi	Ascomycota	Leotiomycetes	Helotiales	Hyaloscyphaceae	Lachnum	Lachnum_sp._FC-2252
OTU_1522	NA	NA	NA	NA	NA	NA	NA	NA	NA	NA	NA	unk	unk	unk	unk	unk	unk	unk
OTU_1523	95.89	146	6	0	1	146	280	425	7.74E-59	237	530721776	Fungi	unk	unk	unk	unk	unk	fungal_sp._2_TC3-008
OTU_1524	90.798	163	9	6	1	161	354	512	1.56e-51	213	731445652	Fungi	Ascomycota	Eurotiomycetes	Chaetothyriales	Herpotrichiellaceae	Exophiala	Exophiala_xenobiotica
OTU_1525	96.098	205	4	4	1	203	366	568	4.14e-87	331	939231727	Fungi	Basidiomycota	Agaricomycetes	Atheliales	Atheliaceae	Athelia	Athelia_aff._bombacina_UC2022886
OTU_1526	100.000	114	0	0	1	114	345	458	5.63e-51	211	961452180	Fungi	unk	unk	unk	unk	unk	fungal_sp._MKOTU114
OTU_1527	86.239	109	11	4	7	113	362	468	3.78E-22	115	207579182	Fungi	Ascomycota	Dothideomycetes	Pleosporales	Leptosphaeriaceae	Leptosphaeria	Leptosphaeria_sclerotioides
OTU_1528	100	352	0	0	1	352	1	352	0	651	117956218	Fungi	Basidiomycota	Agaricomycetes	Agaricales	Omphalotaceae	Gymnopus	Gymnopus_sp._PL_49
OTU_1529	97.638	127	2	1	1	126	367	493	1.21e-52	217	1028916575	Fungi	Basidiomycota	Tremellomycetes	Tremellales	NA	Dioszegia	Dioszegia_changbaiensis
OTU_1530	100	196	0	0	1	196	352	547	1.22E-96	363	56181655	Fungi	Basidiomycota	Agaricomycetes	Polyporales	Meruliaceae	Ceriporiopsis	Ceriporiopsis_sp._olrim4
OTU_1531	100.000	156	0	0	1	156	341	496	2.53e-74	289	1033910200	Fungi	unk	unk	unk	unk	unk	fungal_sp.
OTU_1532	94.410	161	8	1	1	160	396	556	1.54e-61	246	496595596	Fungi	Ascomycota	Eurotiomycetes	Chaetothyriales	Chaetothyriaceae	Ceramothyrium	Ceramothyrium_carniolicum
OTU_1533	87.582	153	16	2	3	154	332	482	6.16E-40	174	633256051	Fungi	Ascomycota	Sordariomycetes	unk	unk	unk	Sordariomycetes_sp._1_KO-2013
OTU_1534	100	209	0	0	1	209	420	628	7.26E-104	387	3688533	Fungi	Basidiomycota	Agaricomycetes	Polyporales	Polyporaceae	Skeletocutis	Skeletocutis_kuehneri
OTU_1535	NA	NA	NA	NA	NA	NA	NA	NA	NA	NA	NA	unk	unk	unk	unk	unk	unk	unk
OTU_1536	99.346	153	1	0	1	153	394	546	4.56E-71	278	758178974	Fungi	Ascomycota	Dothideomycetes	Pleosporales	NA	Camarosporium	Camarosporium_robiniicola
OTU_1537	100.000	171	0	0	1	171	322	492	1.16e-82	316	1012138439	Fungi	Ascomycota	Sordariomycetes	Hypocreales	Stachybotriaceae	Myrothecium	Myrothecium_sp._GS-17
OTU_1538	87.764	237	23	6	1	233	346	580	2.54e-69	272	961452191	Fungi	unk	unk	unk	unk	unk	fungal_sp._MKOTU127
OTU_1539	100	200	0	0	1	200	364	563	7.32E-99	370	117671325	Fungi	Basidiomycota	Agaricomycetes	Polyporales	Ganodermataceae	Ganoderma	Ganoderma_resinaceum
OTU_1540	100	158	0	0	1	158	341	498	1.63E-75	292	317415355	Fungi	unk	unk	unk	unk	unk	fungal_endophyte_sp._AP358
OTU_1541	100	153	0	0	1	153	241	393	9.80E-73	283	28826195	Fungi	Basidiomycota	Tremellomycetes	Tremellales	Tremellaceae	Tremella	Tremella_sp._H-080.13
OTU_1542	83.962	106	11	6	35	136	450	553	1.37E-16	97.1	89674429	Fungi	Basidiomycota	Agaricomycetes	Polyporales	Lentinaceae	Phyllotopsis	Phyllotopsis_sp._MB35
OTU_1543	94.631	149	6	2	1	148	310	457	1.30E-56	230	164518386	Fungi	Ascomycota	Dothideomycetes	Capnodiales	Mycosphaerellaceae	Periconiella	Periconiella_sp._IZ-1379
OTU_1544	100	154	0	0	1	154	383	536	2.73E-73	285	827195140	Fungi	Ascomycota	Dothideomycetes	Pleosporales	Phaeosphaeriaceae	Allophaeosphaeria	Allophaeosphaeria_muriformia
OTU_1545	100	149	0	0	1	149	453	601	1.64E-70	276	157325649	Fungi	Ascomycota	Dothideomycetes	Venturiales	Venturiaceae	Venturia	Venturia_chlorospora
OTU_1546	NA	NA	NA	NA	NA	NA	NA	NA	NA	NA	NA	unk	unk	unk	unk	unk	unk	unk
OTU_1547	100	159	0	0	1	159	1	159	4.53E-76	294	15128141	Fungi	Ascomycota	Dothideomycetes	Pleosporales	Pleosporaceae	Alternaria	Alternaria_citri
OTU_1548	100	209	0	0	1	209	379	587	7.26E-104	387	109644658	Fungi	Basidiomycota	Agaricomycetes	Corticiales	Corticiaceae	Peniophorella	Peniophorella_pubera
OTU_1549	79.845	129	17	7	1	123	384	509	2.97E-13	86.1	258578869	Fungi	Ascomycota	Dothideomycetes	Myriangiales	Elsinoaceae	Sphaceloma	Sphaceloma_tectificae
OTU_1550	99.174	121	1	0	1	121	288	408	2.80E-53	219	597900400	Fungi	Basidiomycota	Tremellomycetes	Tremellales	is_Tremellales	Hannaella	Hannaella_kunmingensis
OTU_1551	NA	NA	NA	NA	NA	NA	NA	NA	NA	NA	NA	unk	unk	unk	unk	unk	unk	unk
OTU_1552	96.135	207	6	2	1	207	321	525	7.42E-89	337	13160858	Fungi	Basidiomycota	Cystobasidiomycetes	Erythrobasidiales	Erythrobasidiaceae	Rhodotorula	Rhodotorula_armeniaca
OTU_1553	NA	NA	NA	NA	NA	NA	NA	NA	NA	NA	NA	unk	unk	unk	unk	unk	unk	unk
OTU_1554	99.315	146	1	0	1	146	381	526	3.55E-67	265	480318652	Fungi	Ascomycota	Leotiomycetes	Helotiales	Hyaloscyphaceae	Lachnellula	Lachnellula_tricolor
OTU_1555	89.937	159	15	1	1	159	271	428	9.41e-49	204	1021673821	Fungi	Basidiomycota	Tremellomycetes	Trichosporonales	Trichosporonaceae	Cryptococcus	Cryptococcus_sp._46HGKG
OTU_1556	99.324	148	0	1	1	148	406	552	1.18e-67	267	1035662964	Fungi	Ascomycota	Lecanoromycetes	Lecanorales	Lecanoraceae	Lecanora	Lecanora_strobilina
OTU_1557	84.146	82	5	7	27	102	391	470	2.31E-09	73.1	485072187	Fungi	Ascomycota	Sordariomycetes	Hypocreales	unk	unk	Hypocreales_sp._CJ-2013
OTU_1558	86.842	190	18	5	1	188	347	531	2.18E-49	206	13160672	Fungi	Basidiomycota	Agaricostilbomycetes	Agaricostilbales	Agaricostilbaceae	Bensingtonia	Bensingtonia_ingoldii
OTU_1559	100	196	0	0	1	196	378	573	1.22E-96	363	689436370	Fungi	Basidiomycota	Agaricomycetes	Polyporales	Polyporaceae	Cartilosoma	Cartilosoma_sp._LYBR4111
OTU_1560	100	147	0	0	1	147	327	473	2.12E-69	272	218202958	Fungi	Ascomycota	Leotiomycetes	Helotiales	Helotiaceae	Crocicreas	Crocicreas_culmicola
OTU_1561	94.872	156	8	0	1	156	502	657	4.63E-61	244	370316664	Fungi	Ascomycota	Dothideomycetes	Capnodiales	Cladosporiaceae	Toxicocladosporium	Toxicocladosporium_leucadendri
OTU_1562	NA	NA	NA	NA	NA	NA	NA	NA	NA	NA	NA	unk	unk	unk	unk	unk	unk	unk
OTU_1563	98.667	150	2	0	1	150	1998	2147	9.87E-68	267	162415174	Fungi	Ascomycota	Dothideomycetes	Capnodiales	Mycosphaerellaceae	Mycosphaerella	Mycosphaerella_aleuritidis
OTU_1564	96.296	162	5	1	1	161	377	538	3.55E-67	265	387352819	Fungi	Ascomycota	Sordariomycetes	unk	unk	unk	Sordariomycetes_sp._genotype_239
OTU_1565	100	145	0	0	1	145	637	781	2.75E-68	268	387354553	Fungi	Ascomycota	Leotiomycetes	unk	unk	unk	Leotiomycetes_sp._genotype_583
OTU_1566	90	150	12	3	3	151	358	505	6.11E-45	191	160552306	Fungi	Ascomycota	Eurotiomycetes	Chaetothyriales	Herpotrichiellaceae	Cladophialophora	Cladophialophora_sp._97004a
OTU_1567	100	154	0	0	1	154	374	527	2.73E-73	285	862576945	Fungi	Ascomycota	Dothideomycetes	Pleosporales	NA	Ascochyta	Ascochyta_caulina
OTU_1568	91.667	144	7	3	1	139	359	502	5.67e-46	195	957551508	Fungi	Ascomycota	Dothideomycetes	Pleosporales	unk	unk	Pleosporales_sp._KT_1111
OTU_1569	100	199	0	0	1	199	393	591	2.63E-98	368	347983986	Fungi	Basidiomycota	Agaricomycetes	Agaricales	Psathyrellaceae	Coprinellus	Coprinellus_heptemerus
OTU_1570	91.080	213	9	8	1	204	421	632	1.52e-71	279	758329880	Fungi	Basidiomycota	Agaricomycetes	Corticiales	Corticiaceae	Hyphodontia	Hyphodontia_sp._2_KUC20121109-15
OTU_1571	99.324	148	1	0	1	148	360	507	3.29e-68	268	1003008582	Fungi	Ascomycota	Leotiomycetes	Helotiales	NA	Rhexocercosporidium	Rhexocercosporidium_sp._CST3
OTU_1572	100	209	0	0	1	209	432	640	7.26E-104	387	342672956	Fungi	Basidiomycota	Agaricomycetes	Agaricales	Bolbitiaceae	Agrocybe	Agrocybe_praecox
OTU_1573	NA	NA	NA	NA	NA	NA	NA	NA	NA	NA	NA	unk	unk	unk	unk	unk	unk	unk
OTU_1574	100.000	150	0	0	1	150	334	483	5.47e-71	278	1005501161	Fungi	Ascomycota	Sordariomycetes	unk	unk	unk	Xylariomycetidae_sp._ARIZ_NC1584
OTU_1575	100	164	0	0	1	164	319	482	7.53E-79	303	332112932	Fungi	Ascomycota	Sordariomycetes	Hypocreales	Nectriaceae	Nectria	Nectria_zanthoxyli
OTU_1576	90.625	128	10	2	1	127	330	456	2.86E-38	169	42494607	Fungi	Basidiomycota	Tremellomycetes	Tremellales	is_Tremellales	Cryptococcus	Cryptococcus_sp._F6
OTU_1577	92.517	147	9	2	1	146	408	553	1.69E-50	209	632125459	Fungi	Ascomycota	unk	unk	unk	unk	Pezizomycotina_sp._PAH2_7
OTU_1578	99.31	145	1	0	1	145	366	510	1.28E-66	263	157277365	Fungi	Ascomycota	Sordariomycetes	NA	NA	Myrmecridium	Myrmecridium_schulzeri
OTU_1579	97.685	216	5	0	1	216	430	645	2.03E-99	372	109627583	Fungi	Basidiomycota	Pucciniomycetes	Pucciniales	Pucciniastraceae	Pucciniastrum	Pucciniastrum_coryli
OTU_1580	90.968	155	10	4	1	153	444	596	2.18E-49	206	189031668	Fungi	Ascomycota	Dothideomycetes	Capnodiales	Teratosphaeriaceae	Xenoteratosphaeria	Xenoteratosphaeria_jonkershoekensis
OTU_1581	84.892	139	15	6	1	139	371	503	2.91E-28	135	543200399	Fungi	unk	unk	unk	unk	unk	fungal_sp._DGUMF01
OTU_1582	100	169	0	0	1	169	369	537	1.25E-81	313	410445390	Fungi	Ascomycota	Sordariomycetes	Diaporthales	Melanconidaceae	Melanconiella	Melanconiella_hyperopta
OTU_1583	96.721	183	4	2	109	289	480	662	9.02e-79	303	952948594	Viridiplantae	Tracheophyta	eudicotyledons	Vitales	Vitaceae	Vitis	Vitis_heyneana
OTU_1584	100	141	0	0	1	141	281	421	4.59E-66	261	18700699	Fungi	unk	unk	unk	unk	unk	ectomycorrhizal_root_tip_240_Ny3.B2-34.3
OTU_1585	82.677	127	16	4	1	127	699	819	6.33E-20	108	312434426	Fungi	Ascomycota	unk	unk	unk	unk	Ascomycota_sp._AR-2010
OTU_1586	98.095	210	1	1	1	210	414	620	1.22E-96	363	576734291	Fungi	Basidiomycota	Agaricomycetes	Trechisporales	Hydnodontaceae	Trechispora	Trechispora_sp._DLL2011-1
OTU_1587	90.083	121	9	3	70	188	429	548	8.02E-34	154	727863127	Fungi	Basidiomycota	Agaricomycetes	Corticiales	Corticiaceae	Sistotrema	Sistotrema_brinkmannii
OTU_1588	100.000	163	0	0	1	163	335	497	3.24e-78	302	1027079175	Fungi	Ascomycota	Dothideomycetes	Dothideales	Dothioraceae	Sydowia	Sydowia_polyspora
OTU_1589	100	164	0	0	1	164	356	519	7.53E-79	303	347547376	Fungi	Ascomycota	Lecanoromycetes	Lecanorales	Parmeliaceae	Parmotrema	Parmotrema_reticulatum
OTU_1590	97.241	145	2	2	3	146	320	463	4.63E-61	244	61619940	Fungi	Ascomycota	Leotiomycetes	Helotiales	Dermateaceae	Naevala	Naevala_minutissima
OTU_1591	100	209	0	0	1	209	357	565	7.26E-104	387	157057304	Fungi	Basidiomycota	Agaricomycetes	Polyporales	Phanerochaetaceae	Phanerochaete	Phanerochaete_affinis
OTU_1592	94.737	171	8	1	42	212	372	541	3.55E-67	265	626419142	Fungi	Ascomycota	Taphrinomycetes	Taphrinales	Taphrinaceae	Taphrina	Taphrina_carpini
OTU_1593	94.521	146	6	2	1	145	334	478	6.03E-55	224	66990741	Fungi	Ascomycota	Eurotiomycetes	Chaetothyriales	Herpotrichiellaceae	Coniosporium	Coniosporium_sp._MA_4597
OTU_1594	99.359	156	1	0	1	156	303	458	1.18e-72	283	726973837	Fungi	Ascomycota	Dothideomycetes	unk	unk	unk	Dothideomycetes_sp._genotype_csw015
OTU_1595	98.953	191	2	0	1	191	403	593	1.91e-90	342	939231804	Fungi	Basidiomycota	Agaricomycetes	Amylocorticiales	Amylocorticiaceae	Amyloxenasma	cf._Amyloxenasma_sp._UC2023054
OTU_1596	81.905	210	28	10	1	206	365	568	2.86E-38	169	472764251	Fungi	Basidiomycota	Agaricomycetes	Trechisporales	Hydnodontaceae	Trechispora	Trechispora_sp._2_MPM-2013
OTU_1597	83.571	140	19	4	1	140	349	484	4.86E-26	128	57634732	Fungi	unk	unk	unk	unk	unk	fungal_sp._TRN270
OTU_1598	78.205	156	23	10	1	152	390	538	2.29E-14	89.8	661919103	Fungi	Ascomycota	Dothideomycetes	Capnodiales	NA	Microcyclospora	Microcyclospora_sp._N3.3F1d
OTU_1599	99.315	146	0	1	1	146	637	781	1.28E-66	263	387354553	Fungi	Ascomycota	Leotiomycetes	unk	unk	unk	Leotiomycetes_sp._genotype_583
OTU_1600	100	158	0	0	1	158	289	446	1.63E-75	292	4106105	Fungi	Basidiomycota	Tremellomycetes	Tremellales	Tremellaceae	Tremella	Tremella_foliacea
OTU_1601	97.222	144	3	1	1	144	313	455	1.66E-60	243	37723078	Fungi	Ascomycota	Dothideomycetes	Capnodiales	Mycosphaerellaceae	Stromatoseptoria	Stromatoseptoria_castaneicola
OTU_1602	93.289	149	8	2	1	148	388	535	2.80E-53	219	317383309	Fungi	Ascomycota	Leotiomycetes	Helotiales	Helotiaceae	Chalara	Chalara_sp._TMS-2011
OTU_1603	95.775	142	5	1	1	141	185	44	4.66E-56	228	661551178	Fungi	unk	unk	unk	unk	unk	fungal_sp._JH_167
OTU_1604	NA	NA	NA	NA	NA	NA	NA	NA	NA	NA	NA	unk	unk	unk	unk	unk	unk	unk
OTU_1605	93.939	165	9	1	1	164	371	535	3.58E-62	248	543200399	Fungi	unk	unk	unk	unk	unk	fungal_sp._DGUMF01
OTU_1606	94.301	193	5	4	1	193	266	452	7.02e-75	291	1033211388	Fungi	Basidiomycota	Tremellomycetes	Filobasidiales	Filobasidiaceae	Filobasidium	Filobasidium_wieringae
OTU_1607	100.000	157	0	0	1	157	394	550	7.02e-75	291	1002635879	Fungi	Ascomycota	Sordariomycetes	Glomerellales	Glomerellaceae	Colletotrichum	Colletotrichum_fioriniae
OTU_1608	98.052	154	2	1	1	154	313	465	9.87E-68	267	57634746	Fungi	unk	unk	unk	unk	unk	fungal_sp._TRN431
OTU_1609	100.000	151	0	0	1	151	269	419	1.52e-71	279	1031918384	Fungi	Ascomycota	Sordariomycetes	Hypocreales	Nectriaceae	Fusarium	Fusarium_oxysporum
OTU_1610	90.909	55	5	0	61	115	225	279	6.42E-10	75	688460677	Fungi	Ascomycota	Dothideomycetes	Pleosporales	Phaeosphaeriaceae	Phaeosphaeria	Phaeosphaeria_sp._2_IP-2014
OTU_1611	100.000	150	0	0	1	150	454	603	5.47e-71	278	936452630	Fungi	Ascomycota	Sordariomycetes	NA	NA	Polyscytalum	Polyscytalum_algarvense
OTU_1612	93.966	116	6	1	1	115	417	532	6.16E-40	174	387966402	Fungi	Ascomycota	Pezizomycetes	Pezizales	Pyronemataceae	Sphaerosporella	Sphaerosporella_sp._RT-2012
OTU_1613	99.31	145	1	0	1	145	327	471	1.28E-66	263	18656100	Fungi	Ascomycota	Leotiomycetes	Helotiales	Helotiaceae	Rhizoscyphus	ectomycorrhizal_isolate_(cf._Rhizoscyphus_ericae_aggregate)
OTU_1614	NA	NA	NA	NA	NA	NA	NA	NA	NA	NA	NA	unk	unk	unk	unk	unk	unk	unk
OTU_1615	98.141	269	5	0	1	269	625	893	7.01E-129	470	410610392	Viridiplantae	Chlorophyta	Trebouxiophyceae	is_Trebouxiophyceae	Coccomyxaceae	Coccomyxa	Coccomyxa_sp._KN-211-C9
OTU_1616	100	28	0	0	4	31	397	424	0.003	52.8	459213672	Fungi	Ascomycota	Leotiomycetes	Helotiales	Rutstroemiaceae	Lambertella	Lambertella_sp._TNS:F-40027
OTU_1617	100	155	0	0	1	155	289	443	7.58E-74	287	573864632	Fungi	unk	unk	unk	unk	unk	fungal_sp._P1S14
OTU_1618	92.258	155	8	4	1	152	311	464	1.01E-52	217	717325285	Fungi	Basidiomycota	Tremellomycetes	Tremellales	is_Tremellales	Cryptococcus	Cryptococcus_dimennae
OTU_1619	100	161	0	0	1	161	344	504	3.50E-77	298	376404030	Fungi	Ascomycota	Sordariomycetes	Diaporthales	Gnomoniaceae	Ophiognomonia	Ophiognomonia_melanostyla
OTU_1620	98.661	224	3	0	1	224	378	601	3.36E-107	398	672424656	Viridiplantae	Chlorophyta	Trebouxiophyceae	Microthamniales	NA	Trebouxia	Trebouxia_sp._clade_I_LM-214
OTU_1621	86.471	170	12	9	1	163	322	487	1.71E-40	176	357967679	Fungi	Basidiomycota	Agaricomycetes	Corticiales	Vuilleminiaceae	Vuilleminia	Vuilleminia_erastii
OTU_1622	88.06	67	4	2	6	68	491	557	1.79E-10	76.8	873314556	Fungi	Ascomycota	Dothideomycetes	Pleosporales	Melanommataceae	Pseudotrichia	Pseudotrichia_rubriostiolata
OTU_1623	NA	NA	NA	NA	NA	NA	NA	NA	NA	NA	NA	unk	unk	unk	unk	unk	unk	unk
OTU_1624	98.182	165	1	2	1	165	279	441	9.09e-74	287	1031917797	Fungi	Ascomycota	Dothideomycetes	Dothideales	Dothideaceae	Coniozyma	Coniozyma_leucospermi
OTU_1625	94.667	150	8	0	1	150	609	758	1.20e-57	233	1035662972	Fungi	Ascomycota	Lecanoromycetes	Lecanorales	Lecanoraceae	Lecanora	Lecanora_sp._WSL_BC-027-1
OTU_1626	NA	NA	NA	NA	NA	NA	NA	NA	NA	NA	NA	unk	unk	unk	unk	unk	unk	unk
OTU_1627	92.053	151	11	1	1	150	324	474	4.69E-51	211	294861908	Fungi	unk	unk	unk	unk	unk	fungal_sp._KRP54
OTU_1628	100.000	205	0	0	1	205	426	630	1.46e-101	379	398018357	Fungi	Basidiomycota	Agaricomycetes	Agaricales	Psathyrellaceae	Coprinellus	Coprinellus_micaceus
OTU_1629	96.835	158	4	1	1	157	341	498	1.28E-66	263	300079035	Fungi	Ascomycota	Dothideomycetes	Pleosporales	unk	unk	Pleosporales_sp._G9i86H
OTU_1630	NA	NA	NA	NA	NA	NA	NA	NA	NA	NA	NA	unk	unk	unk	unk	unk	unk	unk
OTU_1631	97.778	225	5	0	1	225	454	678	2.02E-104	388	40846332	Fungi	Basidiomycota	Agaricomycetes	Auriculariales	Hyaloriaceae	Myxarium	Myxarium_nucleatum
OTU_1632	84.507	142	21	1	1	141	838	979	2.25E-29	139	618625679	Fungi	Ascomycota	Dothideomycetes	Pleosporales	Lophiostomataceae	Lophiostoma	Lophiostoma_cynaroidis
OTU_1633	84.667	150	18	5	4	150	309	456	4.83E-31	145	555635709	Fungi	unk	unk	unk	unk	unk	fungal_endophyte
OTU_1634	100.000	195	0	0	1	195	361	555	5.28e-96	361	350284729	Fungi	Basidiomycota	Agaricomycetes	Polyporales	Ganodermataceae	Ganoderma	Ganoderma_applanatum
OTU_1635	NA	NA	NA	NA	NA	NA	NA	NA	NA	NA	NA	unk	unk	unk	unk	unk	unk	unk
OTU_1636	79.828	233	38	8	1	229	387	614	4.79E-36	161	362411237	Fungi	Chytridiomycota	Chytridiomycetes	Spizellomycetales	Powellomycetaceae	Powellomyces	Powellomyces_sp._DAOM_226231
OTU_1637	100	148	0	0	1	148	377	524	5.90E-70	274	309756668	Fungi	unk	unk	unk	unk	unk	fungal_sp._212b
OTU_1638	NA	NA	NA	NA	NA	NA	NA	NA	NA	NA	NA	unk	unk	unk	unk	unk	unk	unk
OTU_1639	98.693	153	2	0	1	153	296	448	2.12E-69	272	3980258	Fungi	Ascomycota	Dothideomycetes	Capnodiales	Cladosporiaceae	Cladosporium	Cladosporium_sp._01
OTU_1640	NA	NA	NA	NA	NA	NA	NA	NA	NA	NA	NA	unk	unk	unk	unk	unk	unk	unk
OTU_1641	98.621	145	1	1	3	147	320	463	2.14E-64	255	61619950	Fungi	Ascomycota	Leotiomycetes	Helotiales	Dermateaceae	Naevala	Naevala_minutissima
OTU_1642	97.163	141	4	0	71	211	417	557	2.15E-59	239	22901380	Fungi	Ascomycota	Taphrinomycetes	Taphrinales	Taphrinaceae	Taphrina	Taphrina_communis
OTU_1643	100	172	0	0	1	172	378	549	2.69E-83	318	410445351	Fungi	Ascomycota	Sordariomycetes	Diaporthales	Melanconidaceae	Melanconiella	Melanconiella_chrysodiscosporina
OTU_1644	99.401	167	1	0	1	167	352	518	7.53E-79	303	7800166	Fungi	Ascomycota	Eurotiomycetes	Mycocaliciales	Mycocaliciaceae	Mycocalicium	Mycocalicium_subtile
OTU_1645	93.960	149	8	1	1	149	337	484	7.23e-55	224	1032530162	Fungi	Ascomycota	NA	NA	NA	Lemonniera	Lemonniera_sp._MUT_5444
OTU_1646	89.441	161	9	7	1	158	370	525	1.31E-46	196	312434293	Fungi	Ascomycota	unk	unk	unk	unk	Ascomycota_sp._AR-2010
OTU_1647	100	218	0	0	1	218	409	626	7.21E-109	403	817033552	Fungi	Basidiomycota	Agaricomycetes	Polyporales	Meruliaceae	Steccherinum	Steccherinum_sp._FD-26
OTU_1648	82.759	145	16	6	1	144	295	431	8.13E-24	121	391883765	Fungi	Ascomycota	Leotiomycetes	NA	Pseudeurotiaceae	Pseudeurotium	Pseudeurotium_hygrophilum
OTU_1649	99.333	150	1	0	1	150	313	462	2.54e-69	272	1005501116	Fungi	Ascomycota	Sordariomycetes	unk	unk	unk	Xylariomycetidae_sp._ARIZ_NC0749
OTU_1650	98.561	139	0	2	7	144	312	449	5.55e-61	244	61619908	Fungi	Ascomycota	Dothideomycetes	Capnodiales	Mycosphaerellaceae	Ramularia	Ramularia_endophylla
OTU_1651	NA	NA	NA	NA	NA	NA	NA	NA	NA	NA	NA	unk	unk	unk	unk	unk	unk	unk
OTU_1652	97.368	152	0	1	1	152	347	494	2.14E-64	255	226910825	Fungi	Ascomycota	Leotiomycetes	Rhytismatales	Rhytismataceae	Lophodermium	Lophodermium_sp._R33
OTU_1653	NA	NA	NA	NA	NA	NA	NA	NA	NA	NA	NA	unk	unk	unk	unk	unk	unk	unk
OTU_1654	99.522	209	1	0	1	209	346	554	3.38E-102	381	22901385	Fungi	Ascomycota	Taphrinomycetes	Taphrinales	Taphrinaceae	Taphrina	Taphrina_dearnessii
OTU_1655	95.833	144	6	0	1	144	490	633	1.00E-57	233	169894056	Fungi	Ascomycota	Dothideomycetes	Capnodiales	Mycosphaerellaceae	Ramularia	Ramularia_endophylla
OTU_1656	100	209	0	0	1	209	406	614	7.26E-104	387	343406519	Viridiplantae	Tracheophyta	eudicotyledons	Rosales	Rosaceae	Prunus	Prunus_persica
OTU_1657	91.228	171	10	4	1	171	436	601	4.66E-56	228	910269871	Fungi	Ascomycota	Eurotiomycetes	Chaetothyriales	Trichomeriaceae	Knufia	Knufia_sp._LS-2015f
OTU_1658	100.000	86	0	0	1	86	290	375	2.07e-35	159	1034220623	Fungi	Ascomycota	Dothideomycetes	Dothideales	Aureobasidiaceae	Aureobasidium	Aureobasidium_pullulans
OTU_1659	95.27	148	5	2	1	147	345	491	1.00E-57	233	294861869	Fungi	Ascomycota	Leotiomycetes	Helotiales	NA	Infundichalara	Infundichalara_microchona
OTU_1660	93.846	195	7	4	1	190	380	574	2.11E-74	289	452056320	Fungi	Ascomycota	Eurotiomycetes	Chaetothyriales	Herpotrichiellaceae	Veronaea	Veronaea_compacta
OTU_1661	95.376	173	7	1	1	172	464	636	5.90E-70	274	406042090	Fungi	Ascomycota	Eurotiomycetes	Chaetothyriales	Trichomeriaceae	Trichomerium	Trichomerium_foliicola
OTU_1662	100	158	0	0	1	158	347	504	1.63E-75	292	387354206	Fungi	Ascomycota	Dothideomycetes	unk	unk	unk	Dothideomycetes_sp._genotype_522
OTU_1663	91.707	205	12	5	1	203	306	507	1.27E-71	279	110348035	Fungi	Basidiomycota	Exobasidiomycetes	Exobasidiales	Exobasidiaceae	Exobasidium	Exobasidium_rhododendri
OTU_1664	98.621	145	1	1	1	145	362	505	2.14E-64	255	109706801	Fungi	Ascomycota	Leotiomycetes	Helotiales	Helotiaceae	Rhizoscyphus	Rhizoscyphus_ericae
OTU_1665	95.973	149	6	0	1	149	347	495	1.66E-60	243	343411663	Chromalveolata	Ciliophora	Litostomatea	Haptorida	Lacrymariidae	Phialina	Phialina_lachnobrachyoides
OTU_1666	92.958	142	9	1	1	141	407	548	2.18E-49	206	632125459	Fungi	Ascomycota	unk	unk	unk	unk	Pezizomycotina_sp._PAH2_7
OTU_1667	98.857	175	1	1	1	174	363	537	4.50E-81	311	187939355	Fungi	unk	unk	unk	unk	unk	fungal_endophyte_sp._ECD-2008
OTU_1668	100.000	154	0	0	1	154	327	480	3.27e-73	285	294956787	Fungi	Ascomycota	Dothideomycetes	Botryosphaeriales	Botryosphaeriaceae	Dothiorella	Dothiorella_iberica
OTU_1669	99.078	217	2	0	1	217	454	670	5.62E-105	390	21628876	Fungi	Basidiomycota	Agaricomycetes	Agaricales	Cortinariaceae	Hebeloma	Hebeloma_velutipes_ectomycorrhiza_S21
OTU_1670	100	217	0	0	1	217	322	538	2.59E-108	401	338522109	Fungi	Basidiomycota	Agaricomycetes	Corticiales	Corticiaceae	Sistotrema	Sistotrema_brinkmannii
OTU_1671	93.720	207	11	2	1	207	288	492	1.94e-80	309	939232041	Fungi	Basidiomycota	Agaricomycetes	Trechisporales	Hydnodontaceae	Trechispora	Trechispora_cf._cohaerens_UC2022832
OTU_1672	100	149	0	0	1	149	331	479	1.64E-70	276	283482632	Fungi	unk	unk	unk	unk	unk	Calluna_vulgaris_root_associated_fungus
OTU_1673	99.524	210	0	1	1	210	432	640	3.38E-102	381	218454095	Fungi	Basidiomycota	Agaricomycetes	Agaricales	Bolbitiaceae	Panaeolus	Panaeolus_retirugis
OTU_1674	100	276	0	0	1	276	415	690	4.13E-141	510	317445739	Fungi	Basidiomycota	Agaricomycetes	Agaricales	Omphalotaceae	Gymnopus	Gymnopus_fusipes
OTU_1675	99.405	168	1	0	1	168	349	516	2.51e-79	305	825706285	Fungi	Ascomycota	Sordariomycetes	NA	NA	Xylochrysis	Xylochrysis_lucida
OTU_1676	99.419	172	1	0	1	172	433	604	1.25E-81	313	209870913	Fungi	Ascomycota	Pezizomycetes	Pezizales	Pyronemataceae	Otidea	Otidea_onotica
OTU_1677	98.824	170	2	0	1	170	293	462	7.53E-79	303	334690593	Fungi	Basidiomycota	Microbotryomycetes	Sporidiobolales	NA	Sporobolomyces	Sporobolomyces_sp._CanS-78
OTU_1678	100	149	0	0	1	149	344	492	1.64E-70	276	294861916	Fungi	unk	unk	unk	unk	unk	fungal_sp._KRP93
OTU_1679	100	163	0	0	1	163	332	494	2.71E-78	302	50080014	Fungi	Ascomycota	Sordariomycetes	Calosphaeriales	Calosphaeriaceae	Phaeoacremonium	Phaeoacremonium_rubrigenum
OTU_1680	100	28	0	0	1	28	387	414	0.003	52.8	187373057	Fungi	Ascomycota	Sordariomycetes	Diaporthales	NA	Diatractium	Diatractium_cordianum
OTU_1681	98.182	165	2	1	1	164	371	535	7.58E-74	287	543200399	Fungi	unk	unk	unk	unk	unk	fungal_sp._DGUMF01
OTU_1682	100.000	152	0	0	1	152	388	539	4.23e-72	281	1026716399	Fungi	Ascomycota	Sordariomycetes	Xylariales	Sporocadaceae	Zetiasplozna	Zetiasplozna_thuemenii
OTU_1683	84.314	153	21	3	1	150	350	502	1.34E-31	147	60117096	Fungi	Ascomycota	Dothideomycetes	Tubeufiales	Tubeufiaceae	Helicosporium	Helicosporium_guianense
OTU_1684	100.000	31	0	0	1	31	341	371	7.76e-05	58.4	1024298868	Fungi	Ascomycota	Dothideomycetes	Capnodiales	Capnodiaceae	Capnodium	Capnodium_sp._TTI-247
OTU_1685	95.804	143	4	2	1	141	141	283	1.30E-56	230	728050444	Fungi	Basidiomycota	Tremellomycetes	Tremellales	is_Tremellales	Cryptococcus	Cryptococcus_foliicola
OTU_1686	NA	NA	NA	NA	NA	NA	NA	NA	NA	NA	NA	unk	unk	unk	unk	unk	unk	unk
OTU_1687	99.533	214	0	1	1	214	414	626	2.02E-104	388	20378582	Fungi	Basidiomycota	Agaricostilbomycetes	Agaricostilbales	Agaricostilbaceae	Bensingtonia	Bensingtonia_sp._PYCC_5551
OTU_1688	93.662	142	9	0	1	142	328	469	1.30E-51	213	13492016	Fungi	Ascomycota	Leotiomycetes	NA	Myxotrichaceae	Oidiodendron	Oidiodendron_flavum
OTU_1689	98.125	160	2	1	1	160	354	512	4.56E-71	278	619528216	Fungi	Ascomycota	Dothideomycetes	Pleosporales	Pleosporaceae	Alternaria	Alternaria_tenuissima
OTU_1690	96.774	155	3	2	5	158	292	445	7.12e-65	257	1034220623	Fungi	Ascomycota	Dothideomycetes	Dothideales	Aureobasidiaceae	Aureobasidium	Aureobasidium_pullulans
OTU_1691	97.468	158	4	0	1	158	317	474	7.63E-69	270	563427703	Fungi	Ascomycota	Arthoniomycetes	Lichenostigmatales	Phaeococcomycetaceae	Phaeococcomyces	Phaeococcomyces_aff._nigricans_P40D010
OTU_1692	100.000	125	0	0	1	125	362	486	4.32e-57	231	1026817902	Fungi	Ascomycota	Saccharomycetes	Saccharomycetales	Debaryomycetaceae	Candida	Candida_parapsilosis
OTU_1693	84.375	192	20	9	1	190	370	553	1.32E-41	180	20452322	Fungi	Basidiomycota	Agaricostilbomycetes	Agaricostilbales	Kondoaceae	Kondoa	Kondoa_myxariophila
OTU_1694	99.492	197	1	0	1	197	378	574	1.58E-95	359	17221165	Fungi	Basidiomycota	Agaricomycetes	Gloeophyllales	Gloeophyllaceae	Gloeophyllum	Gloeophyllum_abietinum
OTU_1695	85.612	139	11	8	4	140	334	465	8.08E-29	137	13160675	Fungi	Basidiomycota	Agaricostilbomycetes	Agaricostilbales	Agaricostilbaceae	Bensingtonia	Bensingtonia_musae
OTU_1696	82.803	157	16	9	1	155	351	498	1.35E-26	130	148633754	Fungi	Ascomycota	Dothideomycetes	Myriangiales	Elsinoaceae	Sphaceloma	Sphaceloma_araliae
OTU_1697	89.091	55	6	0	64	118	225	279	2.99E-08	69.4	688460677	Fungi	Ascomycota	Dothideomycetes	Pleosporales	Phaeosphaeriaceae	Phaeosphaeria	Phaeosphaeria_sp._2_IP-2014
OTU_1698	94.595	148	5	3	1	146	323	469	1.68E-55	226	909627735	Fungi	unk	unk	unk	unk	unk	fungal_endophyte
OTU_1699	NA	NA	NA	NA	NA	NA	NA	NA	NA	NA	NA	unk	unk	unk	unk	unk	unk	unk
OTU_1700	100.000	209	0	0	1	209	386	594	8.71e-104	387	942710757	Fungi	Basidiomycota	Agaricomycetes	Corticiales	unk	unk	Corticiales_sp._Gall_40
OTU_1701	92.576	229	10	5	1	227	924	1147	5.78E-85	324	5918257	Viridiplantae	Chlorophyta	Trebouxiophyceae	Microthamniales	NA	Trebouxia	Trebouxia_corticola
OTU_1702	100.000	202	0	0	1	202	417	618	6.78e-100	374	1025818438	Fungi	Basidiomycota	Agaricomycetes	Polyporales	Polyporaceae	Cerrena	Cerrena_sp._MG295
OTU_1703	NA	NA	NA	NA	NA	NA	NA	NA	NA	NA	NA	unk	unk	unk	unk	unk	unk	unk
OTU_1704	100.000	151	0	0	1	151	405	555	1.52e-71	279	1035662893	Fungi	Ascomycota	Lecanoromycetes	Lecanorales	Parmeliaceae	Parmelia	Parmelia_sulcata
OTU_1705	NA	NA	NA	NA	NA	NA	NA	NA	NA	NA	NA	unk	unk	unk	unk	unk	unk	unk
OTU_1706	96.078	153	6	0	1	153	315	467	1.19e-62	250	1022527109	Fungi	unk	unk	unk	unk	unk	fungal_endophyte
OTU_1707	92.715	151	6	4	1	151	325	470	1.56e-51	213	985478161	Fungi	Ascomycota	Dothideomycetes	Pleosporales	Phaeosphaeriaceae	Phaeosphaeria	Phaeosphaeria_sp._1616_FbLB
OTU_1708	100.000	227	0	0	1	227	429	655	8.59e-114	420	672424732	Viridiplantae	Chlorophyta	Trebouxiophyceae	Microthamniales	NA	Trebouxia	Trebouxia_sp._TR1_LM-2014
OTU_1709	97.419	155	4	0	1	155	353	507	3.55E-67	265	57634808	Fungi	unk	unk	unk	unk	unk	fungal_sp._TRN520
OTU_1710	92.488	213	15	1	1	212	258	470	9.02e-79	303	1024392191	Fungi	Basidiomycota	Tremellomycetes	Holtermanniales	NA	Holtermanniella	Holtermanniella_takashimae
OTU_1711	98.621	145	2	0	1	145	366	510	5.94E-65	257	308055201	Fungi	Ascomycota	Leotiomycetes	Helotiales	Vibrisseaceae	Acephala	Acephala_macrosclerotiorum
OTU_1712	84.279	229	24	9	1	222	403	626	1.30E-51	213	33356633	Fungi	Ascomycota	Taphrinomycetes	Taphrinales	Taphrinaceae	Taphrina	Taphrina_kruchii
OTU_1713	96.135	207	7	1	1	207	320	525	7.42E-89	337	11137991	Fungi	Basidiomycota	Cystobasidiomycetes	Erythrobasidiales	Erythrobasidiaceae	Sporobolomyces	Sporobolomyces_coprosmae
OTU_1714	100.000	209	0	0	1	209	369	577	8.71e-104	387	1036639778	Fungi	Basidiomycota	Agaricomycetes	Polyporales	Phanerochaetaceae	Phlebiopsis	Phlebiopsis_gigantea
OTU_1715	96.97	198	6	0	1	198	1	198	9.60E-88	333	73476012	Viridiplantae	Tracheophyta	eudicotyledons	Caryophyllales	Polygonaceae	Rumex	Rumex_tuberosus
OTU_1716	100	281	0	0	1	281	379	659	6.86E-144	520	324035564	Viridiplantae	Tracheophyta	eudicotyledons	Fagales	Betulaceae	Corylus	Corylus_avellana
OTU_1717	97.273	110	3	0	50	159	431	540	7.91E-44	187	133855582	Fungi	Ascomycota	Sordariomycetes	Hypocreales	NA	Eucasphaeria	Eucasphaeria_capensis
OTU_1718	NA	NA	NA	NA	NA	NA	NA	NA	NA	NA	NA	unk	unk	unk	unk	unk	unk	unk
OTU_1719	98.077	156	3	0	1	156	336	491	2.54e-69	272	586829663	Fungi	Ascomycota	Sordariomycetes	Microascales	Halosphaeriaceae	Periconia	Periconia_byssoides
OTU_1720	100	160	0	0	1	160	316	475	1.26E-76	296	95140267	Fungi	unk	unk	unk	unk	unk	fungal_endophyte_sp._SS-1489
OTU_1721	100.000	176	0	0	1	176	368	543	1.93e-85	326	1035523631	Fungi	Ascomycota	Eurotiomycetes	Eurotiales	Aspergillaceae	Xeromyces	Xeromyces_bisporus
OTU_1722	100.000	169	0	0	1	169	362	530	1.50e-81	313	1036243802	Fungi	Ascomycota	Dothideomycetes	Pleosporales	Pleosporaceae	Bipolaris	Bipolaris_sp._Liaoning-Rsfb120
OTU_1723	100.000	172	0	0	1	172	347	518	3.22e-83	318	1021765884	Fungi	Ascomycota	Sordariomycetes	Glomerellales	Glomerellaceae	Colletotrichum	Colletotrichum_gloeosporioides
OTU_1724	97.561	164	2	1	1	164	332	493	1.27E-71	279	118640782	Fungi	Ascomycota	Dothideomycetes	Pleosporales	Pleosporaceae	Alternaria	Alternaria_alternata
OTU_1725	93.82	178	9	2	37	213	365	541	9.87E-68	267	33694301	Fungi	Ascomycota	Taphrinomycetes	Taphrinales	Taphrinaceae	Taphrina	Taphrina_inositophila
OTU_1726	95.597	159	7	0	1	159	395	553	2.14E-64	255	385719738	Fungi	Ascomycota	Dothideomycetes	Pleosporales	Phaeosphaeriaceae	Xenophoma	Xenophoma_puncteliae
OTU_1727	85.976	164	16	7	1	161	312	471	2.86E-38	169	241914484	Fungi	Ascomycota	Dothideomycetes	Capnodiales	Mycosphaerellaceae	Mycocentrospora	Mycocentrospora_sp._UFMGCB_2526
OTU_1728	92.262	168	12	1	1	168	358	524	7.74E-59	237	657683890	Fungi	Ascomycota	Dothideomycetes	unk	unk	unk	Dothideomycetes_sp._CCFEE_5409
OTU_1729	98.551	138	1	1	1	137	74	211	1.66E-60	243	570338724	Viridiplantae	Tracheophyta	eudicotyledons	Vitales	Vitaceae	Vitis	Vitis_vinifera
OTU_1730	98.718	156	2	0	1	156	330	485	4.56E-71	278	591389381	Fungi	Ascomycota	Sordariomycetes	Xylariales	Xylariaceae	Dicyma	Dicyma_pulvinata
OTU_1731	95.333	150	7	0	1	150	300	449	2.15E-59	239	295850509	Fungi	unk	unk	unk	unk	unk	fungal_sp._ARIZ_AZ0514
OTU_1732	94.483	145	8	0	1	145	345	489	6.03E-55	224	2148969	Fungi	Ascomycota	Leotiomycetes	Helotiales	Hyaloscyphaceae	Lachnum	Lachnum_controversum
OTU_1733	90.826	109	6	4	33	140	403	508	1.74E-30	143	909838456	Fungi	Basidiomycota	Agaricomycetes	Trechisporales	Hydnodontaceae	Trechispora	Trechispora_sp._TH8550
OTU_1734	99.27	137	1	0	1	137	490	626	3.58E-62	248	169894093	Fungi	Ascomycota	Dothideomycetes	Capnodiales	Mycosphaerellaceae	Ramularia	Ramularia_endophylla
OTU_1735	100	169	0	0	1	169	340	508	1.25E-81	313	33694301	Fungi	Ascomycota	Taphrinomycetes	Taphrinales	Taphrinaceae	Taphrina	Taphrina_inositophila
OTU_1736	85.987	157	17	5	1	152	311	467	1.33E-36	163	227284168	Fungi	Basidiomycota	Tremellomycetes	Tremellales	is_Tremellales	Cryptococcus	Cryptococcus_sp._AY-59
OTU_1737	99.375	160	1	0	1	160	485	644	5.86E-75	291	117415076	Fungi	Ascomycota	Eurotiomycetes	Chaetothyriales	Herpotrichiellaceae	Cladophialophora	Cladophialophora_minutissima
OTU_1738	NA	NA	NA	NA	NA	NA	NA	NA	NA	NA	NA	unk	unk	unk	unk	unk	unk	unk
OTU_1739	98.658	149	2	0	1	149	250	398	3.55E-67	265	339959093	Fungi	Ascomycota	Dothideomycetes	Pleosporales	unk	unk	Pleosporales_sp._142_PH
OTU_1740	99.074	108	1	0	1	108	337	444	4.73E-46	195	95140274	Fungi	unk	unk	unk	unk	unk	fungal_endophyte_sp._SS-1813
OTU_1741	98.000	150	0	3	3	150	276	424	7.12e-65	257	1031917897	Fungi	Ascomycota	Dothideomycetes	Capnodiales	Cladosporiaceae	Cladosporium	Cladosporium_herbarum
OTU_1742	NA	NA	NA	NA	NA	NA	NA	NA	NA	NA	NA	unk	unk	unk	unk	unk	unk	unk
OTU_1743	100	237	0	0	1	237	344	580	1.98E-119	438	110704331	Fungi	Basidiomycota	Exobasidiomycetes	Microstromatales	Microstromataceae	Microstroma	Microstroma_juglandis
OTU_1744	93.013	229	8	4	1	221	434	662	5.35e-86	327	952948594	Viridiplantae	Tracheophyta	eudicotyledons	Vitales	Vitaceae	Vitis	Vitis_heyneana
OTU_1745	100	157	0	0	1	157	351	507	5.86E-75	291	290760140	Fungi	Ascomycota	Eurotiomycetes	Eurotiales	Trichocomaceae	Sagenomella	Sagenomella_diversispora
OTU_1746	96.129	155	3	3	1	152	347	501	9.94E-63	250	387354206	Fungi	Ascomycota	Dothideomycetes	unk	unk	unk	Dothideomycetes_sp._genotype_522
OTU_1747	100	228	0	0	1	228	399	626	1.99E-114	422	23393806	Fungi	Basidiomycota	Agaricomycetes	Russulales	Russulaceae	Russula	Russula_vesca
OTU_1748	95.89	146	5	1	1	146	672	816	2.78E-58	235	298103951	Fungi	Ascomycota	Leotiomycetes	Helotiales	Hyaloscyphaceae	Lachnum	Lachnum_sp._FC-2248
OTU_1749	91.608	143	11	1	1	143	323	464	1.31E-46	196	41058720	Fungi	Ascomycota	Leotiomycetes	Helotiales	unk	unk	Helotiales_sp._sd2aN4b(A)
OTU_1750	88.816	152	14	3	1	149	373	524	1.02E-42	183	312434578	Fungi	Ascomycota	unk	unk	unk	unk	Ascomycota_sp._AR-2010
OTU_1751	100.000	203	0	0	1	203	88	290	1.89e-100	375	1026284538	Viridiplantae	Tracheophyta	eudicotyledons	Lamiales	Plantaginaceae	Plantago	Plantago_coronopus
OTU_1752	81.287	171	13	9	1	171	365	516	8.13E-24	121	764007031	Fungi	Basidiomycota	Cystobasidiomycetes	Erythrobasidiales	Erythrobasidiaceae	Rhodotorula	Rhodotorula_sp._DSM_28479
OTU_1753	98.649	148	2	0	1	148	328	475	1.28E-66	263	306850973	Fungi	Ascomycota	unk	unk	unk	unk	Ascomycota_sp._BEA-2010
OTU_1754	100	28	0	0	79	106	410	437	0.003	52.8	115361603	Fungi	Basidiomycota	Ustilaginomycetes	Urocystidales	Urocystidaceae	Urocystis	Urocystis_colchici
OTU_1755	NA	NA	NA	NA	NA	NA	NA	NA	NA	NA	NA	unk	unk	unk	unk	unk	unk	unk
OTU_1756	94.872	39	1	1	2	40	341	378	2.16e-05	60.2	944204616	Fungi	Ascomycota	Lecanoromycetes	Trapeliales	Trapeliaceae	Lambiella	Lambiella_impavida
OTU_1757	98.621	145	1	1	1	144	344	488	2.14E-64	255	557132655	Fungi	Ascomycota	Leotiomycetes	Helotiales	Vibrisseaceae	Vibrissea	Vibrissea_flavovirens
OTU_1758	90.638	235	15	5	1	235	363	590	2.09E-79	305	408878225	Fungi	Basidiomycota	Tremellomycetes	Filobasidiales	NA	Cryptococcus	Cryptococcus_arrabidensis
OTU_1759	95.172	145	7	0	1	145	334	478	1.30E-56	230	66990741	Fungi	Ascomycota	Eurotiomycetes	Chaetothyriales	Herpotrichiellaceae	Coniosporium	Coniosporium_sp._MA_4597
OTU_1760	99.296	142	1	0	1	142	322	463	5.94E-65	257	45752352	Fungi	Basidiomycota	Tremellomycetes	Tremellales	is_Tremellales	Cryptococcus	Cryptococcus_victoriae
OTU_1761	100	200	0	0	1	200	458	657	7.32E-99	370	28194905	Fungi	Basidiomycota	Agaricomycetes	Agaricales	Agaricaceae	Macrolepiota	Macrolepiota_procera
OTU_1762	87.786	131	14	2	1	129	417	547	2.88E-33	152	827195283	Fungi	Ascomycota	Dothideomycetes	Venturiales	Sympoventuriaceae	Ochroconis	Ochroconis_sp._BGE-2015c
OTU_1763	86.842	152	10	7	37	178	460	611	4.79E-36	161	217426438	Viridiplantae	Bryophyta	Bryopsida	Bryales	Mniaceae	Mnium	Mnium_hornum
OTU_1764	78.182	110	16	8	5	108	384	491	0.00000139	63.9	530746584	Fungi	Ascomycota	Dothideomycetes	Capnodiales	Mycosphaerellaceae	Cytostagonospora	Cytostagonospora_martiniana
OTU_1765	97.902	143	2	1	1	142	450	592	1.29E-61	246	189031691	Fungi	Ascomycota	Dothideomycetes	Capnodiales	Teratosphaeriaceae	Teratosphaeria	Teratosphaeria_capensis
OTU_1766	82.203	118	19	2	63	180	417	532	1.06E-17	100	22901397	Fungi	Ascomycota	Taphrinomycetes	Taphrinales	Taphrinaceae	Taphrina	Taphrina_padi
OTU_1767	97.758	223	5	0	1	223	338	560	2.61E-103	385	750287456	Fungi	Basidiomycota	Agaricomycetes	Thelephorales	Thelephoraceae	Tomentella	Tomentella_sp._YM1932
OTU_1768	95.699	279	12	0	4	282	327	605	9.13E-123	449	16904040	Viridiplantae	Tracheophyta	eudicotyledons	Fagales	Betulaceae	Carpinus	Carpinus_pubescens
OTU_1769	97.959	147	3	0	1	147	337	483	2.14E-64	255	20531666	Fungi	Ascomycota	unk	unk	unk	unk	leaf_litter_ascomycete_strain_its356
OTU_1770	81.618	136	18	5	1	132	334	466	2.28E-19	106	66990741	Fungi	Ascomycota	Eurotiomycetes	Chaetothyriales	Herpotrichiellaceae	Coniosporium	Coniosporium_sp._MA_4597
OTU_1771	100	147	0	0	1	147	346	492	2.12E-69	272	300862510	Fungi	Ascomycota	Leotiomycetes	Helotiales	Helotiaceae	Chalara	Chalara_holubovae
OTU_1772	99.31	145	1	0	1	145	317	461	1.28E-66	263	283482196	Fungi	unk	unk	unk	unk	unk	Calluna_vulgaris_root_associated_fungus
OTU_1773	NA	NA	NA	NA	NA	NA	NA	NA	NA	NA	NA	unk	unk	unk	unk	unk	unk	unk
OTU_1774	84.685	111	13	4	1	109	381	489	6.33E-20	108	618625721	Fungi	Ascomycota	Dothideomycetes	Pleosporales	unk	unk	Pleosporales_sp._P37-102
OTU_1775	99.355	155	1	0	1	155	450	604	3.53E-72	281	284159046	Fungi	Ascomycota	Dothideomycetes	Capnodiales	Neodevriesiaceae	Neodevriesia	Neodevriesia_hilliana
OTU_1776	94	150	6	3	1	149	353	500	6.03E-55	224	343411642	Fungi	Ascomycota	Leotiomycetes	Helotiales	Hyaloscyphaceae	Microscypha	Microscypha_sp._KUS-F52303
OTU_1777	99.074	108	1	0	38	145	30943	31050	4.73E-46	195	147791042	Viridiplantae	Tracheophyta	eudicotyledons	Vitales	Vitaceae	Vitis	Vitis_vinifera
OTU_1778	97.647	85	2	0	1	85	426	510	1.34E-31	147	4808433	Fungi	Ascomycota	Dothideomycetes	Capnodiales	Mycosphaerellaceae	Trimmatostroma	Trimmatostroma_cordae
OTU_1779	99.39	164	1	0	1	164	361	524	3.50E-77	298	183585222	Fungi	Ascomycota	Lecanoromycetes	Teloschistales	Teloschistaceae	Variospora	Variospora_aurantia
OTU_1780	82.051	156	23	5	1	154	391	543	4.86E-26	128	291498485	Fungi	Ascomycota	unk	unk	unk	unk	Ascomycota_sp._H42
OTU_1781	95.349	215	7	3	1	213	74	287	2.06E-89	339	570338724	Viridiplantae	Tracheophyta	eudicotyledons	Vitales	Vitaceae	Vitis	Vitis_vinifera
OTU_1782	95.031	161	7	1	1	160	396	556	3.31e-63	252	496595596	Fungi	Ascomycota	Eurotiomycetes	Chaetothyriales	Chaetothyriaceae	Ceramothyrium	Ceramothyrium_carniolicum
OTU_1783	82.231	242	27	14	1	233	346	580	5.67e-46	195	961452191	Fungi	unk	unk	unk	unk	unk	fungal_sp._MKOTU127
OTU_1784	94.388	196	10	1	1	196	354	548	9.74E-78	300	584297992	Fungi	Basidiomycota	Agaricomycetes	Corticiales	Corticiaceae	Cystidiodontia	Cystidiodontia_sp._E4
OTU_1785	NA	NA	NA	NA	NA	NA	NA	NA	NA	NA	NA	unk	unk	unk	unk	unk	unk	unk
OTU_1786	100	153	0	0	1	153	338	490	9.80E-73	283	397746975	Fungi	Ascomycota	Sordariomycetes	Xylariales	Vialaeaceae	Vialaea	Vialaea_insculpta
OTU_1787	NA	NA	NA	NA	NA	NA	NA	NA	NA	NA	NA	unk	unk	unk	unk	unk	unk	unk
OTU_1788	96.203	158	4	2	1	156	313	470	5.94E-65	257	71025067	Fungi	unk	unk	unk	unk	unk	fungal_sp._V-L4
OTU_1789	96.815	157	5	0	1	157	382	538	1.28E-66	263	327387856	Fungi	Ascomycota	Dothideomycetes	Pleosporales	Leptosphaeriaceae	Leptosphaeria	Leptosphaeria_sp._OUCMBI101033
OTU_1790	97.26	146	4	0	1	146	379	524	3.58E-62	248	909627789	Fungi	unk	unk	unk	unk	unk	fungal_endophyte
OTU_1791	NA	NA	NA	NA	NA	NA	NA	NA	NA	NA	NA	unk	unk	unk	unk	unk	unk	unk
OTU_1792	89.286	168	13	4	1	166	301	465	2.18E-49	206	189309516	Fungi	Ascomycota	Sordariomycetes	Xylariales	unk	unk	Xylariales_sp._F80
OTU_1793	87.023	131	16	1	1	130	319	449	1.34E-31	147	164518389	Fungi	Ascomycota	unk	unk	unk	unk	ascomycete_sp._IZ-1106
OTU_1794	93.151	146	7	3	1	144	335	479	4.69E-51	211	310780723	Fungi	Ascomycota	Leotiomycetes	Helotiales	Vibrisseaceae	Phialocephala	Phialocephala_sp._M64
OTU_1795	98.544	206	0	1	1	203	459	664	5.28e-96	361	749037244	Fungi	Basidiomycota	Agaricomycetes	Agaricales	Cortinariaceae	Cortinarius	Cortinarius_maculatocaespitosus
OTU_1796	100.000	155	0	0	1	155	376	530	9.09e-74	287	1039673688	Fungi	Ascomycota	Eurotiomycetes	Eurotiales	Trichocomaceae	Talaromyces	Talaromyces_sp._DI16-149
OTU_1797	100	222	0	0	1	222	415	636	4.31E-111	411	76786576	Fungi	Basidiomycota	Agaricomycetes	Cantharellales	Botryobasidiaceae	Botryobasidium	Botryobasidium_subcoronatum
OTU_1798	NA	NA	NA	NA	NA	NA	NA	NA	NA	NA	NA	unk	unk	unk	unk	unk	unk	unk
OTU_1799	97.987	149	2	1	1	148	417	565	5.94E-65	257	459061872	Fungi	Ascomycota	Leotiomycetes	Helotiales	unk	unk	Helotiales_sp._MUT_4402
OTU_1800	100	189	0	0	1	189	419	607	9.53E-93	350	526843704	Fungi	Basidiomycota	Agaricomycetes	Atheliales	Atheliaceae	Piloderma	Piloderma_sp._CC_15-31
OTU_1801	89.175	194	19	2	4	195	280	473	5.98E-60	241	626444731	Fungi	Basidiomycota	Pucciniomycetes	Platygloeales	Platygloeaceae	Platygloea	Platygloea_disciformis
OTU_1802	99.531	213	1	0	1	213	372	584	2.02E-104	388	387306367	Fungi	Basidiomycota	Agaricomycetes	Hymenochaetales	Hymenochaetaceae	Fuscoporia	Fuscoporia_ferruginosa
OTU_1803	81.295	139	14	5	3	140	637	764	2.95E-18	102	310751743	Fungi	Ascomycota	Lecanoromycetes	Lecanorales	Lecanoraceae	Lecidella	Lecidella_greenii
OTU_1804	100.000	215	0	0	1	215	419	633	4.02e-107	398	1025818432	Fungi	Basidiomycota	Agaricomycetes	Hymenochaetales	Hymenochaetaceae	Fuscoporia	Fuscoporia_torulosa
OTU_1805	96.602	206	6	1	1	206	288	492	6.88e-90	340	939232041	Fungi	Basidiomycota	Agaricomycetes	Trechisporales	Hydnodontaceae	Trechispora	Trechispora_cf._cohaerens_UC2022832
OTU_1806	98.438	192	3	0	22	213	471	662	2.47e-89	339	952948594	Viridiplantae	Tracheophyta	eudicotyledons	Vitales	Vitaceae	Vitis	Vitis_heyneana
OTU_1807	95.27	148	6	1	1	147	320	467	1.00E-57	233	239948760	Fungi	Ascomycota	Leotiomycetes	unk	unk	unk	Leotiomycetes_sp._11160
OTU_1808	100	251	0	0	1	251	311	561	3.26E-127	464	511783798	Fungi	Zygomycota	Mortierellomycotina	Mortierellales	Mortierellaceae	Mortierella	Mortierella_horticola
OTU_1809	80.556	144	27	1	3	146	334	476	1.76E-20	110	633255957	Fungi	Ascomycota	Leotiomycetes	Helotiales	Helotiaceae	Rhizoscyphus	Rhizoscyphus_aff._ericae_1_KO-2013
OTU_1810	93.525	139	7	2	1	137	435	573	2.18E-49	206	480326961	Fungi	Ascomycota	Leotiomycetes	unk	unk	unk	Leotiomycetes_sp._98_OA-2013
OTU_1811	99.371	159	1	0	1	159	336	494	2.11E-74	289	57634771	Fungi	Ascomycota	Arthoniomycetes	Lichenostigmatales	Phaeococcomycetaceae	Phaeococcomyces	Phaeococcomyces_nigricans
OTU_1812	100	206	0	0	1	206	383	588	3.38E-102	381	155965847	Fungi	Basidiomycota	Agaricomycetes	Polyporales	Coriolaceae	Coriolopsis	Coriolopsis_trogii
OTU_1813	83.799	179	13	10	1	176	307	472	2.23E-34	156	669114610	Fungi	Basidiomycota	Cystobasidiomycetes	is_Cystobasidiomycetes	NA	Cyrenella	Cyrenella_elegans
OTU_1814	83.962	106	9	6	1	103	384	484	4.93E-16	95.3	258578869	Fungi	Ascomycota	Dothideomycetes	Myriangiales	Elsinoaceae	Sphaceloma	Sphaceloma_tectificae
OTU_1815	83.516	182	20	9	1	174	282	461	4.79E-36	161	673938611	Fungi	Basidiomycota	Tremellomycetes	Tremellales	unk	unk	Tremellales_sp._PNB099A
OTU_1816	100	157	0	0	1	157	364	520	5.86E-75	291	373938224	Fungi	unk	unk	unk	unk	unk	fungal_sp._B87-6
OTU_1817	86.986	146	14	5	3	145	319	462	1.72E-35	159	57634752	Fungi	Ascomycota	Dothideomycetes	NA	NA	Ramimonilia	Ramimonilia_apicalis
OTU_1818	89.73	185	16	3	5	189	327	508	1.00E-57	233	297373222	Fungi	Basidiomycota	Tremellomycetes	Tremellales	is_Tremellales	Cryptococcus	Cryptococcus_nemorosus
OTU_1819	99.338	151	1	0	1	151	325	475	1.64E-70	276	327180540	Fungi	Ascomycota	Lecanoromycetes	Lecanorales	Lecanoraceae	Scoliciosporum	Scoliciosporum_chlorococcum
OTU_1820	100	180	0	0	1	180	280	459	9.60E-88	333	37665535	Fungi	Basidiomycota	Tremellomycetes	Tremellales	Tremellaceae	Bulleromyces	Bulleromyces_albus
OTU_1821	NA	NA	NA	NA	NA	NA	NA	NA	NA	NA	NA	unk	unk	unk	unk	unk	unk	unk
OTU_1822	100	273	0	0	1	273	403	675	1.92E-139	505	332650267	Fungi	Basidiomycota	Exobasidiomycetes	Entylomatales	Entylomataceae	Tilletiopsis	Tilletiopsis_sp._OVB10-013
OTU_1823	100.000	156	0	0	1	156	461	616	2.53e-74	289	1004620063	Fungi	Ascomycota	Dothideomycetes	Pleosporales	Teichosporaceae	Teichospora	Teichospora_trabicola
OTU_1824	NA	NA	NA	NA	NA	NA	NA	NA	NA	NA	NA	unk	unk	unk	unk	unk	unk	unk
OTU_1825	100	156	0	0	1	156	303	458	2.11E-74	289	731772883	Fungi	Ascomycota	Dothideomycetes	Pleosporales	Cucurbitariaceae	Pyrenochaeta	Pyrenochaeta_sp._TCD04090205A_14TCDE5
OTU_1826	97.826	230	4	1	1	230	434	662	1.45e-106	396	952948594	Viridiplantae	Tracheophyta	eudicotyledons	Vitales	Vitaceae	Vitis	Vitis_heyneana
OTU_1827	99.492	197	0	1	1	196	326	522	5.70E-95	357	194306779	Fungi	Basidiomycota	Agaricomycetes	Russulales	Peniophoraceae	Peniophora	Peniophora_limitata
OTU_1828	NA	NA	NA	NA	NA	NA	NA	NA	NA	NA	NA	unk	unk	unk	unk	unk	unk	unk
OTU_1829	100.000	166	0	0	1	166	292	457	6.97e-80	307	343161753	Fungi	Ascomycota	Sordariomycetes	Xylariales	Microdochiaceae	Microdochium	Microdochium_nivale
OTU_1830	100	199	0	0	1	199	372	570	2.63E-98	368	512501785	Fungi	Basidiomycota	Agaricomycetes	Polyporales	Phanerochaetaceae	Ceriporia	Ceriporia_viridans
OTU_1831	99	200	2	0	1	200	348	547	1.58E-95	359	299483220	Fungi	Basidiomycota	Agaricomycetes	Corticiales	Corticiaceae	Hyphoderma	Hyphoderma_setigerum
OTU_1832	92.929	99	3	4	1	99	303	397	7.49e-30	141	1029979069	Fungi	unk	unk	unk	unk	unk	fungal_sp.
OTU_1833	100	157	0	0	1	157	405	561	5.86E-75	291	387353648	Fungi	Ascomycota	Sordariomycetes	unk	unk	unk	Sordariomycetes_sp._genotype_442
OTU_1834	100	156	0	0	1	156	363	518	2.11E-74	289	317184238	Fungi	Ascomycota	Dothideomycetes	Pleosporales	unk	unk	Pleosporales_sp._s048
OTU_1835	96.753	154	5	0	1	154	458	611	5.94E-65	257	338809107	Fungi	Ascomycota	Dothideomycetes	Capnodiales	Cladosporiaceae	Rachicladosporium	Rachicladosporium_pini
OTU_1836	98.089	157	1	2	17	172	432	587	2.12E-69	272	171188454	Fungi	Basidiomycota	Agaricomycetes	Agaricales	Inocybaceae	Inocybe	Inocybe_mixtilis
OTU_1837	84.186	215	10	21	3	206	462	663	7.91E-44	187	618625733	Fungi	Basidiomycota	Agaricomycetes	Agaricales	Agaricaceae	unk	Agaricaceae_sp._P53-5
OTU_1838	83.784	222	23	10	1	218	353	565	3.65E-47	198	13160777	Fungi	Basidiomycota	Microbotryomycetes	Sporidiobolales	NA	Rhodotorula	Rhodotorula_buffonii
OTU_1839	84.118	170	9	11	1	170	304	455	4.47e-32	148	383478661	Fungi	Basidiomycota	Cystobasidiomycetes	Cystobasidiales	Cystobasidiaceae	Cystobasidium	Cystobasidium_laryngis
OTU_1840	99.571	233	1	0	1	233	314	546	1.54E-115	425	294984631	Fungi	Basidiomycota	Tremellomycetes	Cystofilobasidiales	Cystofilobasidiaceae	Mrakiella	Mrakiella_aquatica
OTU_1841	100	153	0	0	1	153	322	474	9.80E-73	283	460424026	Fungi	Ascomycota	Leotiomycetes	Helotiales	Rutstroemiaceae	Poculum	Poculum_henningsianum
OTU_1842	90.972	144	10	3	1	142	313	455	6.11E-45	191	57634746	Fungi	unk	unk	unk	unk	unk	fungal_sp._TRN431
OTU_1843	100	166	0	0	1	166	351	516	5.82E-80	307	11078321	Fungi	Ascomycota	Sordariomycetes	Calosphaeriales	Calosphaeriaceae	Phaeoacremonium	Phaeoacremonium_inflatipes
OTU_1844	NA	NA	NA	NA	NA	NA	NA	NA	NA	NA	NA	unk	unk	unk	unk	unk	unk	unk
OTU_1845	100	237	0	0	1	237	361	597	1.98E-119	438	309756651	Fungi	unk	unk	unk	unk	unk	fungal_sp._212f
OTU_1846	100	196	0	0	1	196	406	601	1.22E-96	363	325304743	Fungi	Basidiomycota	Agaricomycetes	Agaricales	Agaricaceae	Coprinus	Coprinus_foetidellus
OTU_1847	89.873	158	12	4	1	156	331	486	1.02E-47	200	332715317	Fungi	Ascomycota	Dothideomycetes	Pleosporales	Massarinaceae	Stagonospora	Stagonospora_convolvuli
OTU_1848	86.325	117	12	4	2	116	318	432	6.29E-25	124	239948742	Fungi	Ascomycota	Leotiomycetes	unk	unk	unk	Leotiomycetes_sp._11134
OTU_1849	90.708	226	19	2	1	225	355	579	9.74E-78	300	847143787	Viridiplantae	Chlorophyta	Trebouxiophyceae	Microthamniales	NA	Trebouxia	Trebouxia_sp._OTU_A2
OTU_1850	100	147	0	0	1	147	299	445	2.12E-69	272	353234083	Fungi	Ascomycota	Leotiomycetes	Helotiales	NA	Xenopolyscytalum	Xenopolyscytalum_sp._CCF_4156
OTU_1851	97.817	229	5	0	1	229	64	292	1.45e-106	396	952948582	Viridiplantae	Tracheophyta	eudicotyledons	Vitales	Vitaceae	Vitis	Vitis_betulifolia
OTU_1852	NA	NA	NA	NA	NA	NA	NA	NA	NA	NA	NA	unk	unk	unk	unk	unk	unk	unk
OTU_1853	NA	NA	NA	NA	NA	NA	NA	NA	NA	NA	NA	unk	unk	unk	unk	unk	unk	unk
OTU_1854	99.291	141	1	0	1	141	242	382	2.56e-64	255	949380684	Fungi	Basidiomycota	Tremellomycetes	Tremellales	Rhynchogastremataceae	Papiliotrema	Papiliotrema_flavescens
OTU_1855	98.462	130	2	0	1	130	305	434	1.30E-56	230	62526438	Fungi	unk	unk	unk	unk	unk	fungal_sp._19.19
OTU_1856	90.968	155	11	3	1	152	359	513	2.18E-49	206	763678849	Fungi	unk	unk	unk	unk	unk	fungal_sp._60B-T-3t-3
OTU_1857	97.973	148	1	2	1	146	316	463	2.14E-64	255	61619940	Fungi	Ascomycota	Leotiomycetes	Helotiales	Dermateaceae	Naevala	Naevala_minutissima
OTU_1858	93.458	214	0	1	1	214	332	531	2.09E-79	305	90398885	Fungi	Basidiomycota	Cystobasidiomycetes	Erythrobasidiales	Erythrobasidiaceae	Rhodotorula	Rhodotorula_sp._HB_1211
OTU_1859	96.951	164	4	1	1	164	333	495	5.90E-70	274	754295816	Fungi	unk	unk	unk	unk	unk	fungal_endophyte
OTU_1860	89.865	148	12	3	1	147	388	533	9.48e-44	187	891599541	Fungi	Ascomycota	Leotiomycetes	Helotiales	Dermateaceae	Neofabraea	Neofabraea_sp._CKS1060
OTU_1861	100	216	0	0	1	216	340	555	9.33E-108	399	522820327	Fungi	Basidiomycota	Agaricomycetes	Corticiales	Corticiaceae	Sistotrema	Sistotrema_brinkmannii
OTU_1862	NA	NA	NA	NA	NA	NA	NA	NA	NA	NA	NA	unk	unk	unk	unk	unk	unk	unk
OTU_1863	95.954	173	5	2	1	171	476	648	1.27E-71	279	406042092	Fungi	Ascomycota	Eurotiomycetes	Chaetothyriales	Trichomeriaceae	Trichomerium	Trichomerium_foliicola
OTU_1864	NA	NA	NA	NA	NA	NA	NA	NA	NA	NA	NA	unk	unk	unk	unk	unk	unk	unk
OTU_1865	100.000	28	0	0	1	28	300	327	0.004	52.8	1033910181	Fungi	unk	unk	unk	unk	unk	fungal_sp.
OTU_1866	90.769	130	10	2	1	129	357	485	2.21E-39	172	384637050	Fungi	Ascomycota	Lecanoromycetes	Lecanorales	Lecanoraceae	Lecidella	Lecidella_greenii
OTU_1867	100	221	0	0	1	221	446	666	1.55E-110	409	266634483	Fungi	Basidiomycota	Agaricomycetes	Agaricales	Inocybaceae	Inocybe	Inocybe_cf._tenebrosa_SJ88053
OTU_1868	95.000	160	8	0	1	160	382	541	3.31e-63	252	1019969582	Fungi	Ascomycota	Dothideomycetes	Pleosporales	Pleosporaceae	Alternaria	Alternaria_infectoria
OTU_1869	99.474	190	1	0	1	190	358	547	1.23E-91	346	425891852	Fungi	Basidiomycota	Agaricomycetes	Corticiales	Corticiaceae	Lyomyces	Lyomyces_sp._7_MPM-2012
OTU_1870	95.238	147	4	3	1	146	318	462	1.30E-56	230	657683917	Fungi	Ascomycota	Dothideomycetes	Capnodiales	Neodevriesiaceae	unk	Neodevriesiaceae_sp._CCFEE_5569
OTU_1871	90.066	151	12	3	1	150	334	482	1.70E-45	193	2148957	Fungi	Ascomycota	Leotiomycetes	Helotiales	Hyaloscyphaceae	Microscypha	Microscypha_ellisii
OTU_1872	NA	NA	NA	NA	NA	NA	NA	NA	NA	NA	NA	unk	unk	unk	unk	unk	unk	unk
OTU_1873	99.611	257	1	0	1	257	432	688	8.41e-129	470	939231812	Fungi	Basidiomycota	Agaricomycetes	Corticiales	Corticiaceae	Sistotrema	Sistotrema_oblongisporum
OTU_1874	92.233	206	9	6	1	203	430	631	3.27e-73	285	939231647	Fungi	Basidiomycota	Agaricomycetes	Trechisporales	Hydnodontaceae	Trechispora	Trechispora_aff._cohaerens_UC2023013
OTU_1875	97.351	151	3	1	1	151	333	482	2.56e-64	255	929982256	Fungi	Ascomycota	Lecanoromycetes	Lecanorales	Lecanoraceae	Lecanora	Lecanora_sambuci
OTU_1876	99.351	154	0	1	26	178	372	525	4.56E-71	278	164512335	Fungi	Basidiomycota	Agaricomycetes	Agaricales	Inocybaceae	Inocybe	Inocybe_mixtilis
OTU_1877	100	157	0	0	1	157	372	528	5.86E-75	291	194293433	Fungi	Ascomycota	unk	unk	unk	unk	ascomycete_sp._IBWF79B-90A
OTU_1878	100.000	157	0	0	1	157	344	500	7.02e-75	291	1005664771	Fungi	Ascomycota	Sordariomycetes	Hypocreales	NA	Stilbella	Stilbella_sp._LC-2016
OTU_1879	86.458	96	12	1	1	96	339	433	8.19E-19	104	612149088	Fungi	Ascomycota	NA	NA	NA	Troposporella	Troposporella_fumosa
OTU_1880	92.754	138	10	0	1	138	348	485	1.02E-47	200	733387363	Fungi	Ascomycota	Eurotiomycetes	unk	unk	unk	Chaetothyriomycetidae_sp._NC1356
OTU_1881	95.133	226	8	3	1	223	797	1022	7.37E-94	353	388424251	Viridiplantae	Chlorophyta	Trebouxiophyceae	Microthamniales	NA	Elliptochloris	Elliptochloris_marina
OTU_1882	94.406	143	7	1	1	143	339	480	2.80E-53	219	661551157	Fungi	unk	unk	unk	unk	unk	fungal_sp._JH_119
OTU_1883	98.726	157	2	0	1	157	371	527	1.27E-71	279	728142622	Fungi	Ascomycota	Sordariomycetes	Diaporthales	Melanconidaceae	Melanconium	Melanconium_hedericola
OTU_1884	94.286	70	4	0	81	150	451	520	6.33E-20	108	294861934	Fungi	unk	unk	unk	unk	unk	fungal_sp._KRP96
OTU_1885	86.538	208	14	12	1	200	344	545	1.01E-52	217	251821316	Fungi	Ascomycota	Taphrinomycetes	Taphrinales	Taphrinaceae	Taphrina	Taphrina_sp._KAS028
OTU_1886	90.868	219	16	3	1	216	243	26	5.86E-75	291	55783691	Fungi	Basidiomycota	Agaricomycetes	Corticiales	Corticiaceae	Sistotrema	Sistotrema_sernanderi
OTU_1887	89.714	175	14	3	1	175	426	596	7.80E-54	220	4808433	Fungi	Ascomycota	Dothideomycetes	Capnodiales	Mycosphaerellaceae	Trimmatostroma	Trimmatostroma_cordae
OTU_1888	100	202	0	0	1	202	429	630	5.66E-100	374	299789809	Fungi	Basidiomycota	Pucciniomycetes	Pucciniales	Pucciniaceae	Puccinia	Puccinia_striiformis
OTU_1889	97.902	143	2	1	4	145	316	458	1.29E-61	246	37723083	Fungi	Ascomycota	Dothideomycetes	Capnodiales	Mycosphaerellaceae	Ramularia	Ramularia_endophylla
OTU_1890	100	194	0	0	1	194	305	498	1.58E-95	359	823267791	Fungi	Basidiomycota	Agaricomycetes	Auriculariales	Auriculariaceae	Auricularia	Auricularia_auricula-judae
OTU_1891	NA	NA	NA	NA	NA	NA	NA	NA	NA	NA	NA	unk	unk	unk	unk	unk	unk	unk
OTU_1892	100.000	155	0	0	1	155	465	619	9.09e-74	287	959091393	Fungi	Ascomycota	Dothideomycetes	Pleosporales	Amniculicolaceae	Murispora	Murispora_cicognanii
OTU_1893	88	150	15	3	1	149	348	495	6.16E-40	174	381284086	Fungi	Ascomycota	Leotiomycetes	Rhytismatales	Rhytismataceae	Propolis	Propolis_versicolor
OTU_1894	100	151	0	0	1	151	329	479	1.27E-71	279	240936134	Fungi	Ascomycota	Sordariomycetes	Sordariales	Lasiosphaeriaceae	Podospora	Podospora_tetraspora
OTU_1895	NA	NA	NA	NA	NA	NA	NA	NA	NA	NA	NA	unk	unk	unk	unk	unk	unk	unk
OTU_1896	98.446	193	3	0	1	193	31	223	6.88e-90	340	1026286517	Viridiplantae	Tracheophyta	eudicotyledons	Fagales	Betulaceae	Carpinus	Carpinus_betulus
OTU_1897	90	140	11	3	3	142	336	472	4.76E-41	178	306850891	Fungi	Ascomycota	unk	unk	unk	unk	Ascomycota_sp._BEA-2010
OTU_1898	87.931	58	5	2	1	57	296	352	0.000000107	67.6	532688795	Fungi	unk	unk	unk	unk	unk	fungal_sp._FF-2011
OTU_1899	NA	NA	NA	NA	NA	NA	NA	NA	NA	NA	NA	unk	unk	unk	unk	unk	unk	unk
OTU_1900	99.306	144	1	0	1	144	261	404	4.59E-66	261	365822679	Fungi	Ascomycota	Dothideomycetes	Capnodiales	Mycosphaerellaceae	Ramularia	Ramularia_endophylla
OTU_1901	100	164	0	0	1	164	273	436	7.53E-79	303	194306815	Fungi	Ascomycota	Dothideomycetes	Pleosporales	Lophiostomataceae	Lophiostoma	Lophiostoma_sp._olrim935
OTU_1902	94.512	164	3	2	1	163	337	495	3.58E-62	248	57634786	Fungi	unk	unk	unk	unk	unk	fungal_sp._TRN484
OTU_1903	99.435	177	1	0	1	177	358	534	2.08E-84	322	118084440	Fungi	Ascomycota	Eurotiomycetes	Chaetothyriales	unk	unk	Chaetothyriales_sp._EXP0392F
OTU_1904	98.639	147	2	0	1	147	313	459	4.59E-66	261	657683891	Fungi	Ascomycota	Dothideomycetes	Capnodiales	NA	Arthrocatena	Arthrocatena_tenebrio
OTU_1905	100	196	0	0	1	196	390	585	1.22E-96	363	158934577	Fungi	Basidiomycota	Agaricomycetes	Polyporales	Polyporaceae	Vanderbylia	Vanderbylia_fraxinea
OTU_1906	100	213	0	0	1	213	434	646	4.34E-106	394	189419188	Fungi	Basidiomycota	Agaricomycetes	Agaricales	Tricholomataceae	Megacollybia	Megacollybia_platyphylla
OTU_1907	100	153	0	0	1	153	374	526	9.80E-73	283	530746672	Fungi	Ascomycota	Dothideomycetes	Capnodiales	Mycosphaerellaceae	Septoria	cf._Septoria_sp._CPC_19311
OTU_1908	84.416	154	21	3	1	152	541	693	3.73E-32	148	339785023	Fungi	Ascomycota	Sordariomycetes	Xylariales	Apiosporaceae	Arthrinium	Arthrinium_sp._amrf_M002
OTU_1909	96.618	207	7	0	1	207	412	618	4.43E-91	344	700659507	Fungi	Basidiomycota	Agaricomycetes	Corticiales	Corticiaceae	Hyphoderma	Hyphoderma_nemorale
OTU_1910	100	158	0	0	1	158	346	503	1.63E-75	292	327387875	Fungi	Ascomycota	Sordariomycetes	Diaporthales	Diaporthaceae	Diaporthe	Diaporthe_sp._OUCMBI101108
OTU_1911	93.478	230	13	2	1	229	434	662	6.88e-90	340	952948594	Viridiplantae	Tracheophyta	eudicotyledons	Vitales	Vitaceae	Vitis	Vitis_heyneana
OTU_1912	NA	NA	NA	NA	NA	NA	NA	NA	NA	NA	NA	unk	unk	unk	unk	unk	unk	unk
OTU_1913	99.465	187	0	1	1	187	358	543	2.06E-89	339	159234401	Fungi	unk	unk	unk	unk	unk	fungal_sp._JH7
OTU_1914	90.210	143	13	1	1	142	317	459	3.41e-43	185	955277969	Fungi	Ascomycota	Leotiomycetes	Helotiales	Hyaloscyphaceae	Cistella	Cistella_sp.
OTU_1915	NA	NA	NA	NA	NA	NA	NA	NA	NA	NA	NA	unk	unk	unk	unk	unk	unk	unk
OTU_1916	100.000	170	0	0	1	170	383	552	4.17e-82	315	1012304185	Fungi	Ascomycota	Sordariomycetes	Hypocreales	Ophiocordycipitaceae	Tolypocladium	Tolypocladium_sp._OTU058_AN-2016
OTU_1917	98.544	206	3	0	1	206	436	641	3.40E-97	364	344333327	Fungi	Basidiomycota	Agaricomycetes	Agaricales	Tricholomataceae	Mycena	Mycena_sanguinolenta
OTU_1918	86.957	207	20	6	1	204	412	614	2.01e-55	226	939231685	Fungi	Basidiomycota	Agaricomycetes	Trechisporales	Hydnodontaceae	Trechispora	Trechispora_invisitata
OTU_1919	97.015	201	5	1	1	201	395	594	7.42E-89	337	753186254	Fungi	Basidiomycota	Agaricomycetes	Agaricales	Strophariaceae	Deconica	Deconica_citrispora
OTU_1920	98.63	146	1	1	1	146	308	452	5.94E-65	257	345541505	Fungi	Ascomycota	unk	unk	unk	unk	Ascomycota_sp._ARIZ_OCAsh3-11
OTU_1921	100.000	203	0	0	1	203	358	560	1.89e-100	375	1011765499	Fungi	Basidiomycota	Agaricomycetes	Polyporales	Phanerochaetaceae	Phanerochaete	Phanerochaete_sordida
OTU_1922	100.000	151	0	0	1	151	323	473	1.52e-71	279	1003459612	Fungi	Ascomycota	Dothideomycetes	Capnodiales	Cladosporiaceae	Cladosporium	Cladosporium_sphaerospermum
OTU_1923	83.803	142	21	2	2	143	331	470	1.04E-27	134	343411622	Fungi	Ascomycota	Leotiomycetes	Helotiales	Loramycetaceae	Loramyces	Loramyces_macrosporus
OTU_1924	NA	NA	NA	NA	NA	NA	NA	NA	NA	NA	NA	unk	unk	unk	unk	unk	unk	unk
OTU_1925	NA	NA	NA	NA	NA	NA	NA	NA	NA	NA	NA	unk	unk	unk	unk	unk	unk	unk
OTU_1926	NA	NA	NA	NA	NA	NA	NA	NA	NA	NA	NA	unk	unk	unk	unk	unk	unk	unk
OTU_1927	NA	NA	NA	NA	NA	NA	NA	NA	NA	NA	NA	unk	unk	unk	unk	unk	unk	unk
OTU_1928	99.333	150	1	0	1	150	609	758	2.54e-69	272	1035662972	Fungi	Ascomycota	Lecanoromycetes	Lecanorales	Lecanoraceae	Lecanora	Lecanora_sp._WSL_BC-027-1
OTU_1929	98.013	151	2	1	1	151	466	615	4.59E-66	261	338221253	Fungi	Ascomycota	Dothideomycetes	Venturiales	Venturiaceae	Tothia	Tothia_fuscella
OTU_1930	NA	NA	NA	NA	NA	NA	NA	NA	NA	NA	NA	unk	unk	unk	unk	unk	unk	unk
OTU_1931	82.927	123	7	12	3	115	318	436	4.57e-17	99.0	1029979103	Fungi	unk	unk	unk	unk	unk	fungal_sp.
OTU_1932	85.616	146	12	7	4	147	351	489	4.83E-31	145	407947829	Fungi	unk	unk	unk	unk	unk	fungal_sp._acwVHT46_6
OTU_1933	94.904	157	7	1	1	157	322	477	4.63E-61	244	751140228	Fungi	Ascomycota	Dothideomycetes	Pleosporales	Phaeosphaeriaceae	Phaeosphaeria	Phaeosphaeria_sp._CJL-2014
OTU_1934	97.297	148	3	1	1	147	308	455	9.94E-63	250	345541505	Fungi	Ascomycota	unk	unk	unk	unk	Ascomycota_sp._ARIZ_OCAsh3-11
OTU_1935	90.588	170	9	6	1	168	371	535	2.80E-53	219	543200399	Fungi	unk	unk	unk	unk	unk	fungal_sp._DGUMF01
OTU_1936	90.455	220	8	10	1	213	74	287	4.56E-71	278	570338724	Viridiplantae	Tracheophyta	eudicotyledons	Vitales	Vitaceae	Vitis	Vitis_vinifera
OTU_1937	90.345	145	8	6	4	144	336	478	2.84E-43	185	66990741	Fungi	Ascomycota	Eurotiomycetes	Chaetothyriales	Herpotrichiellaceae	Coniosporium	Coniosporium_sp._MA_4597
OTU_1938	100.000	166	0	0	1	166	308	473	6.97e-80	307	1031917953	Fungi	Ascomycota	Sordariomycetes	Xylariales	Sporocadaceae	Pestalotiopsis	Pestalotiopsis_australis
OTU_1939	97.6	125	3	0	1	125	267	391	7.80E-54	220	19744399	Fungi	unk	unk	unk	unk	unk	ectomycorrhizal_root_tip_81-sepB_Ny1.EB-17.1
OTU_1940	100.000	104	0	0	21	124	339	442	2.04e-45	193	1001945848	Fungi	Basidiomycota	Tremellomycetes	Trichosporonales	Trichosporonaceae	Cryptococcus	Cryptococcus_sp._W5S-4-STD
OTU_1941	100.000	150	0	0	1	150	935	1084	5.47e-71	278	1001624425	Fungi	Ascomycota	Dothideomycetes	NA	Gloniaceae	Cenococcum	Cenococcum_geophilum
OTU_1942	93.413	167	9	2	4	168	430	596	1.29E-61	246	4808433	Fungi	Ascomycota	Dothideomycetes	Capnodiales	Mycosphaerellaceae	Trimmatostroma	Trimmatostroma_cordae
OTU_1943	96.532	173	1	4	1	168	307	479	4.23e-72	281	1005885598	Fungi	Ascomycota	Taphrinomycetes	Taphrinales	Protomycetaceae	Protomyces	Protomyces_inouyei
OTU_1944	NA	NA	NA	NA	NA	NA	NA	NA	NA	NA	NA	unk	unk	unk	unk	unk	unk	unk
OTU_1945	98.148	162	2	1	1	162	370	530	3.53E-72	281	289558854	Fungi	Ascomycota	Sordariomycetes	Diaporthales	Valsaceae	Cytospora	Cytospora_gutnerae
OTU_1946	94.675	169	7	2	1	167	353	521	4.59E-66	261	73916952	Fungi	Ascomycota	unk	unk	unk	unk	ascomycete_sp._ZGZII03186-2
OTU_1947	93.182	176	6	4	1	175	426	596	7.69E-64	254	4808433	Fungi	Ascomycota	Dothideomycetes	Capnodiales	Mycosphaerellaceae	Trimmatostroma	Trimmatostroma_cordae
OTU_1948	98.026	152	3	0	1	152	423	574	4.26e-67	265	961452134	Fungi	Ascomycota	unk	unk	unk	unk	Ascomycota_sp._MKOTU66
OTU_1949	97.644	382	3	3	1	377	417	37	0	651	152002746	Viridiplantae	Bryophyta	Bryopsida	Dicranales	Leucobryaceae	Campylopus	Campylopus_oerstedianus
OTU_1950	100	148	0	0	1	148	322	469	5.90E-70	274	765685509	Fungi	Ascomycota	Leotiomycetes	Helotiales	Helotiaceae	Hymenoscyphus	Hymenoscyphus_caudatus
OTU_1951	100	240	0	0	1	240	373	612	4.25E-121	444	157056444	Fungi	Basidiomycota	Agaricomycetes	Boletales	Suillaceae	Suillus	Suillus_bovinus
OTU_1952	95.57	158	5	1	1	158	347	502	2.76E-63	252	28144313	Fungi	Ascomycota	Dothideomycetes	Pleosporales	Melanommataceae	Herpotrichia	Herpotrichia_parasitica
OTU_1953	87.342	158	17	3	1	158	334	488	4.76E-41	178	386137314	Fungi	Ascomycota	Sordariomycetes	Hypocreales	Hypocreaceae	Hypocrea	Hypocrea_sp._KBS0814F
OTU_1954	93.793	145	7	1	1	145	296	438	1.01E-52	217	345541494	Fungi	Ascomycota	unk	unk	unk	unk	Ascomycota_sp._ARIZ_PAAsh1-1_A
OTU_1955	NA	NA	NA	NA	NA	NA	NA	NA	NA	NA	NA	unk	unk	unk	unk	unk	unk	unk
OTU_1956	98.675	151	2	0	1	151	366	516	2.75E-68	268	327180432	Fungi	Ascomycota	Lecanoromycetes	Lecanorales	Lecanoraceae	Lecidella	Lecidella_elaeochroma
OTU_1957	100.000	199	0	0	34	232	333	531	3.15e-98	368	952948605	Viridiplantae	Tracheophyta	eudicotyledons	Vitales	Vitaceae	Vitis	Vitis_pseudoreticulata
OTU_1958	NA	NA	NA	NA	NA	NA	NA	NA	NA	NA	NA	unk	unk	unk	unk	unk	unk	unk
OTU_1959	98.010	201	4	0	1	201	406	606	1.14e-92	350	939231984	Fungi	Basidiomycota	Agaricomycetes	Trechisporales	Hydnodontaceae	Trechispora	Trechispora_byssinella
OTU_1960	83.721	301	35	12	1	296	109	400	5.90E-70	274	298354285	Fungi	Basidiomycota	Agaricomycetes	Agaricales	Omphalotaceae	Marasmiellus	Marasmiellus_sp._345-678
OTU_1961	94.118	153	6	3	1	152	325	475	3.60E-57	231	327180540	Fungi	Ascomycota	Lecanoromycetes	Lecanorales	Lecanoraceae	Scoliciosporum	Scoliciosporum_chlorococcum
OTU_1962	NA	NA	NA	NA	NA	NA	NA	NA	NA	NA	NA	unk	unk	unk	unk	unk	unk	unk
OTU_1963	99.038	208	2	0	1	208	320	527	5.66E-100	374	55847622	Fungi	Basidiomycota	Exobasidiomycetes	Exobasidiales	Exobasidiaceae	Exobasidium	Exobasidium_japonicum
OTU_1964	90.066	151	12	3	1	151	326	473	1.70E-45	193	390606466	Fungi	Ascomycota	Dothideomycetes	unk	unk	unk	Dothideomycetes_sp._MX159
OTU_1965	92.806	139	8	1	1	139	325	461	1.02E-47	200	532141069	Fungi	Ascomycota	Dothideomycetes	Capnodiales	NA	Pseudoramichloridium	Pseudoramichloridium_henryi
OTU_1966	100	214	0	0	1	214	403	616	1.21E-106	396	257127881	Fungi	Basidiomycota	Agaricomycetes	Agaricales	Pleurotaceae	Pleurotus	Pleurotus_euosmus
OTU_1967	NA	NA	NA	NA	NA	NA	NA	NA	NA	NA	NA	unk	unk	unk	unk	unk	unk	unk
OTU_1968	NA	NA	NA	NA	NA	NA	NA	NA	NA	NA	NA	unk	unk	unk	unk	unk	unk	unk
OTU_1969	98.684	152	2	0	1	152	152	1	7.63E-69	270	46947511	Fungi	Ascomycota	unk	unk	unk	unk	ascomycete_sp._olrim135
OTU_1970	100	190	0	0	1	190	441	630	2.65E-93	351	266634477	Fungi	Basidiomycota	Agaricomycetes	Agaricales	Inocybaceae	Inocybe	Inocybe_geophylla
OTU_1971	92.537	201	10	5	1	200	347	543	9.80E-73	283	13160730	Fungi	Basidiomycota	Agaricostilbomycetes	Agaricostilbales	Agaricostilbaceae	Bensingtonia	Bensingtonia_naganoensis
OTU_1972	100.000	200	0	0	1	200	382	581	8.77e-99	370	1011765478	Fungi	Basidiomycota	Agaricomycetes	Polyporales	Fomitopsidaceae	Fomitopsis	Fomitopsis_pinicola
OTU_1973	97.549	204	5	0	1	204	318	521	9.53E-93	350	13160702	Fungi	Basidiomycota	Agaricostilbomycetes	NA	NA	Sporobolomyces	Sporobolomyces_sasicola
OTU_1974	99.32	147	0	1	1	146	325	471	3.55E-67	265	78644013	Fungi	Ascomycota	unk	unk	unk	unk	ascomycete_sp._OS-S22
OTU_1975	84.431	167	17	8	35	196	422	584	2.23E-34	156	109644631	Fungi	Basidiomycota	Agaricomycetes	Corticiales	Corticiaceae	Peniophorella	Peniophorella_praetermissa
OTU_1976	100	205	0	0	1	205	376	580	1.22E-101	379	374081024	Fungi	Basidiomycota	Agaricomycetes	Polyporales	Coriolaceae	Antrodiella	Antrodiella_ichnusana
OTU_1977	98.077	260	1	2	1	260	100	355	9.13E-123	449	33324427	Fungi	Basidiomycota	Agaricomycetes	Russulales	Lachnocladiaceae	Gloiothele	Gloiothele_lactescens
OTU_1978	95.588	204	6	3	1	204	405	605	5.78E-85	324	311408581	Fungi	Basidiomycota	Agaricomycetes	Agaricales	Psathyrellaceae	Coprinellus	Coprinellus_marculentus
OTU_1979	100.000	149	0	0	1	149	325	473	1.97e-70	276	985806233	Fungi	Ascomycota	Leotiomycetes	Helotiales	Dermateaceae	Trochila	Trochila_laurocerasi
OTU_1980	100	141	0	0	1	141	334	474	4.59E-66	261	3687764	Fungi	Ascomycota	Leotiomycetes	NA	Myxotrichaceae	Oidiodendron	Oidiodendron_sp._UAMH8513
OTU_1981	96.732	153	5	0	1	153	666	818	2.14E-64	255	618842780	Fungi	Ascomycota	Leotiomycetes	Helotiales	Vibrisseaceae	Phialocephala	Phialocephala_sp._CM16m2
OTU_1982	99.524	210	1	0	1	210	399	608	9.40E-103	383	156122748	Fungi	Basidiomycota	Agaricomycetes	Agaricales	Cortinariaceae	Hebeloma	Hebeloma_sp._R-RS01
OTU_1983	91.729	133	10	1	1	132	334	466	1.02E-42	183	12034696	Fungi	Ascomycota	Dothideomycetes	Capnodiales	Mycosphaerellaceae	Cercospora	Cercospora_caricis
OTU_1984	100.000	241	0	0	1	241	321	561	1.42e-121	446	1036639767	Fungi	Basidiomycota	Agaricomycetes	Agaricales	Schizophyllaceae	Schizophyllum	Schizophyllum_commune
OTU_1985	98.673	226	3	0	1	226	370	595	2.59E-108	401	197253471	Fungi	Basidiomycota	Agaricomycetes	Cantharellales	Ceratobasidiaceae	Rhizoctonia	Rhizoctonia_solani
OTU_1986	NA	NA	NA	NA	NA	NA	NA	NA	NA	NA	NA	unk	unk	unk	unk	unk	unk	unk
OTU_1987	89.474	171	15	3	1	170	410	578	1.30E-51	213	794346376	Fungi	Ascomycota	Eurotiomycetes	Chaetothyriales	Trichomeriaceae	Trichomerium	Trichomerium_sp._LS-2015a
OTU_1988	91.971	137	11	0	4	140	345	481	1.70E-45	193	526843729	Fungi	Basidiomycota	unk	unk	unk	unk	Basidiomycota_sp._CC_15-08
OTU_1989	98.077	260	5	0	1	260	2220	2479	7.06E-124	453	410610364	Viridiplantae	Chlorophyta	Trebouxiophyceae	is_Trebouxiophyceae	Coccomyxaceae	Coccomyxa	Coccomyxa_sp._KN-211-C4
OTU_1990	88.350	206	15	6	1	204	324	522	2.58e-59	239	1001945852	Fungi	Basidiomycota	Tremellomycetes	Filobasidiales	Filobasidiaceae	Cryptococcus	Cryptococcus_sp._Y2M-PDA
OTU_1991	NA	NA	NA	NA	NA	NA	NA	NA	NA	NA	NA	unk	unk	unk	unk	unk	unk	unk
OTU_1992	91.204	216	14	5	1	213	324	537	2.11E-74	289	15787954	Fungi	Ascomycota	Lecanoromycetes	Pertusariales	Pertusariaceae	Pertusaria	Pertusaria_leioplaca
OTU_1993	90.751	173	14	2	1	173	426	596	1.30E-56	230	4808433	Fungi	Ascomycota	Dothideomycetes	Capnodiales	Mycosphaerellaceae	Trimmatostroma	Trimmatostroma_cordae
OTU_1994	96.135	207	3	4	1	203	323	528	9.60E-88	333	820944145	Fungi	Basidiomycota	Exobasidiomycetes	Exobasidiales	Exobasidiaceae	Exobasidium	Exobasidium_maculosum
OTU_1995	97.778	135	3	0	1	135	373	507	1.00E-57	233	262035052	Fungi	Ascomycota	unk	unk	unk	unk	Ascomycota_sp._I406
OTU_1996	95.39	282	13	0	1	282	324	605	9.13E-123	449	16904027	Viridiplantae	Tracheophyta	eudicotyledons	Fagales	Betulaceae	Carpinus	Carpinus_laxiflora
OTU_1997	98.675	151	2	0	36	186	512	662	3.29e-68	268	952948594	Viridiplantae	Tracheophyta	eudicotyledons	Vitales	Vitaceae	Vitis	Vitis_heyneana
OTU_1998	100	150	0	0	1	150	329	478	4.56E-71	278	662010456	Fungi	Ascomycota	Leotiomycetes	Helotiales	Sclerotiniaceae	Moellerodiscus	Moellerodiscus_iodotingens
OTU_1999	95.876	194	4	4	1	194	407	596	5.39e-81	311	939231833	Fungi	Basidiomycota	Agaricomycetes	Corticiales	Corticiaceae	Tubulicrinis	Tubulicrinis_subulatus
[truncated: 2,361 more rows]
