# Supplementary material for: Foliar fungal communities strongly differ between habitat patches in a landscape mosaic
Source: PeerJ. 2016 Nov 3;4:e2656. doi: 10.7717/peerj.2656 (PMC5101609; doi:10.7717/peerj.2656)
Supplement: Supplemental Information 1 [file peerj-04-2656-s001.zip › data/FC13_mapfile.csv]

sample_name	compartment	date	site	habitat	species	edge	transect	individual
temoin_L5	temoin	temoin	temoin	temoin	temoin	temoin	temoin	temoin
5GV_QC1	leaf	5	GV	forest	Q	C	QC	GV_QC1
5GV_QC2	leaf	5	GV	forest	Q	C	QC	GV_QC2
5GV_QC3	leaf	5	GV	forest	Q	C	QC	GV_QC3
5GV_QE1	leaf	5	GV	forest	Q	E	QE	GV_QE1
5GV_QE2	leaf	5	GV	forest	Q	E	QE	GV_QE2
5GV_QE3	leaf	5	GV	forest	Q	E	QE	GV_QE3
5GV_CC1	leaf	5	GV	forest	Cb	C	CbC	GV_CC1
5GV_CC2	leaf	5	GV	forest	Cb	C	CbC	GV_CC2
5GV_CC3	leaf	5	GV	forest	Cb	C	CbC	GV_CC3
5GV_CE1	leaf	5	GV	forest	Cb	E	CbE	GV_CE1
5GV_CE2	leaf	5	GV	forest	Cb	E	CbE	GV_CE2
5GV_CE3	leaf	5	GV	forest	Cb	E	CbE	GV_CE3
5GV_VC1	leaf	5	GV	vineyard	V	C	VC	GV_VC1
5GV_VC2	leaf	5	GV	vineyard	V	C	VC	GV_VC2
5GV_VC3	leaf	5	GV	vineyard	V	C	VC	GV_VC3
5GV_VE1	leaf	5	GV	vineyard	V	E	VE	GV_VE1
5GV_VE2	leaf	5	GV	vineyard	V	E	VE	GV_VE2
5GV_VE3	leaf	5	GV	vineyard	V	E	VE	GV_VE3
5CO_QC1	leaf	5	CO	forest	Q	C	QC	CO_QC1
5CO_QC2	leaf	5	CO	forest	Q	C	QC	CO_QC2
5CO_QC3	leaf	5	CO	forest	Q	C	QC	CO_QC3
5CO_QE1	leaf	5	CO	forest	Q	E	QE	CO_QE1
5CO_QE2	leaf	5	CO	forest	Q	E	QE	CO_QE2
5CO_QE3	leaf	5	CO	forest	Q	E	QE	CO_QE3
5CO_CC1	leaf	5	CO	forest	Cs	C	CsC	CO_CC1
5CO_CC2	leaf	5	CO	forest	Cs	C	CsC	CO_CC2
5CO_CC3	leaf	5	CO	forest	Cs	C	CsC	CO_CC3
5CO_CE1	leaf	5	CO	forest	Cs	E	CsE	CO_CE1
5CO_CE2	leaf	5	CO	forest	Cs	E	CsE	CO_CE2
5CO_CE3	leaf	5	CO	forest	Cs	E	CsE	CO_CE3
5CO_VC1	leaf	5	CO	vineyard	V	C	VC	CO_VC1
5CO_VC2	leaf	5	CO	vineyard	V	C	VC	CO_VC2
5CO_VC3	leaf	5	CO	vineyard	V	C	VC	CO_VC3
5CO_VE1	leaf	5	CO	vineyard	V	E	VE	CO_VE1
5CO_VE2	leaf	5	CO	vineyard	V	E	VE	CO_VE2
5CO_VE3	leaf	5	CO	vineyard	V	E	VE	CO_VE3
5RE_QC1	leaf	5	RE	forest	Q	C	QC	RE_QC1
5RE_QC2	leaf	5	RE	forest	Q	C	QC	RE_QC2
5RE_QC3	leaf	5	RE	forest	Q	C	QC	RE_QC3
5RE_QE1	leaf	5	RE	forest	Q	E	QE	RE_QE1
5RE_QE2	leaf	5	RE	forest	Q	E	QE	RE_QE2
5RE_QE3	leaf	5	RE	forest	Q	E	QE	RE_QE3
5RE_CC1	leaf	5	RE	forest	Cb	C	CbC	RE_CC1
5RE_CC2	leaf	5	RE	forest	Cb	C	CbC	RE_CC2
5RE_CC3	leaf	5	RE	forest	Cb	C	CbC	RE_CC3
5RE_CE1	leaf	5	RE	forest	Cb	E	CbE	RE_CE1
5RE_CE2	leaf	5	RE	forest	Cb	E	CbE	RE_CE2
5RE_CE3	leaf	5	RE	forest	Cb	E	CbE	RE_CE3
5RE_VC1	leaf	5	RE	vineyard	V	C	VC	RE_VC1
5RE_VC2	leaf	5	RE	vineyard	V	C	VC	RE_VC2
5RE_VC3	leaf	5	RE	vineyard	V	C	VC	RE_VC3
5RE_VE1	leaf	5	RE	vineyard	V	E	VE	RE_VE1
5RE_VE2	leaf	5	RE	vineyard	V	E	VE	RE_VE2
5RE_VE3	leaf	5	RE	vineyard	V	E	VE	RE_VE3
temoin_L7	temoin	temoin	temoin	temoin	temoin	temoin	temoin	temoin
7GV_QC1	leaf	7	GV	forest	Q	C	QC	GV_QC1
7GV_QC2	leaf	7	GV	forest	Q	C	QC	GV_QC2
7GV_QC3	leaf	7	GV	forest	Q	C	QC	GV_QC3
7GV_QE1	leaf	7	GV	forest	Q	E	QE	GV_QE1
7GV_QE2	leaf	7	GV	forest	Q	E	QE	GV_QE2
7GV_QE3	leaf	7	GV	forest	Q	E	QE	GV_QE3
7GV_CC1	leaf	7	GV	forest	Cb	C	CbC	GV_CC1
7GV_CC2	leaf	7	GV	forest	Cb	C	CbC	GV_CC2
7GV_CC3	leaf	7	GV	forest	Cb	C	CbC	GV_CC3
7GV_CE1	leaf	7	GV	forest	Cb	E	CbE	GV_CE1
7GV_CE2	leaf	7	GV	forest	Cb	E	CbE	GV_CE2
7GV_CE3	leaf	7	GV	forest	Cb	E	CbE	GV_CE3
7GV_VC1	leaf	7	GV	vineyard	V	C	VC	GV_VC1
7GV_VC2	leaf	7	GV	vineyard	V	C	VC	GV_VC2
7GV_VC3	leaf	7	GV	vineyard	V	C	VC	GV_VC3
7GV_VE1	leaf	7	GV	vineyard	V	E	VE	GV_VE1
7GV_VE2	leaf	7	GV	vineyard	V	E	VE	GV_VE2
7GV_VE3	leaf	7	GV	vineyard	V	E	VE	GV_VE3
7CO_QC1	leaf	7	CO	forest	Q	C	QC	CO_QC1
7CO_QC2	leaf	7	CO	forest	Q	C	QC	CO_QC2
7CO_QC3	leaf	7	CO	forest	Q	C	QC	CO_QC3
7CO_QE1	leaf	7	CO	forest	Q	E	QE	CO_QE1
7CO_QE2	leaf	7	CO	forest	Q	E	QE	CO_QE2
7CO_QE3	leaf	7	CO	forest	Q	E	QE	CO_QE3
7CO_CC1	leaf	7	CO	forest	Cs	C	CsC	CO_CC1
7CO_CC2	leaf	7	CO	forest	Cs	C	CsC	CO_CC2
7CO_CC3	leaf	7	CO	forest	Cs	C	CsC	CO_CC3
7CO_CE1	leaf	7	CO	forest	Cs	E	CsE	CO_CE1
7CO_CE2	leaf	7	CO	forest	Cs	E	CsE	CO_CE2
7CO_CE3	leaf	7	CO	forest	Cs	E	CsE	CO_CE3
7CO_VC1	leaf	7	CO	vineyard	V	C	VC	CO_VC1
7CO_VC2	leaf	7	CO	vineyard	V	C	VC	CO_VC2
7CO_VC3	leaf	7	CO	vineyard	V	C	VC	CO_VC3
7CO_VE1	leaf	7	CO	vineyard	V	E	VE	CO_VE1
7CO_VE2	leaf	7	CO	vineyard	V	E	VE	CO_VE2
7CO_VE3	leaf	7	CO	vineyard	V	E	VE	CO_VE3
7RE_QC1	leaf	7	RE	forest	Q	C	QC	RE_QC1
7RE_QC2	leaf	7	RE	forest	Q	C	QC	RE_QC2
7RE_QC3	leaf	7	RE	forest	Q	C	QC	RE_QC3
7RE_QE1	leaf	7	RE	forest	Q	E	QE	RE_QE1
7RE_QE2	leaf	7	RE	forest	Q	E	QE	RE_QE2
7RE_QE3	leaf	7	RE	forest	Q	E	QE	RE_QE3
7RE_CC1	leaf	7	RE	forest	Cb	C	CbC	RE_CC1
7RE_CC2	leaf	7	RE	forest	Cb	C	CbC	RE_CC2
7RE_CC3	leaf	7	RE	forest	Cb	C	CbC	RE_CC3
7RE_CE1	leaf	7	RE	forest	Cb	E	CbE	RE_CE1
7RE_CE2	leaf	7	RE	forest	Cb	E	CbE	RE_CE2
7RE_CE3	leaf	7	RE	forest	Cb	E	CbE	RE_CE3
7RE_VC1	leaf	7	RE	vineyard	V	C	VC	RE_VC1
7RE_VC2	leaf	7	RE	vineyard	V	C	VC	RE_VC2
7RE_VC3	leaf	7	RE	vineyard	V	C	VC	RE_VC3
7RE_VE1	leaf	7	RE	vineyard	V	E	VE	RE_VE1
7RE_VE2	leaf	7	RE	vineyard	V	E	VE	RE_VE2
7RE_VE3	leaf	7	RE	vineyard	V	E	VE	RE_VE3
temoin_L10	temoin	temoin	temoin	temoin	temoin	temoin	temoin	temoin
10GV_QC1	leaf	10	GV	forest	Q	C	QC	GV_QC1
10GV_QC2	leaf	10	GV	forest	Q	C	QC	GV_QC2
10GV_QC3	leaf	10	GV	forest	Q	C	QC	GV_QC3
10GV_QE1	leaf	10	GV	forest	Q	E	QE	GV_QE1
10GV_QE2	leaf	10	GV	forest	Q	E	QE	GV_QE2
10GV_QE3	leaf	10	GV	forest	Q	E	QE	GV_QE3
10GV_CC1	leaf	10	GV	forest	Cb	C	CbC	GV_CC1
10GV_CC2	leaf	10	GV	forest	Cb	C	CbC	GV_CC2
10GV_CC3	leaf	10	GV	forest	Cb	C	CbC	GV_CC3
10GV_CE1	leaf	10	GV	forest	Cb	E	CbE	GV_CE1
10GV_CE2	leaf	10	GV	forest	Cb	E	CbE	GV_CE2
10GV_CE3	leaf	10	GV	forest	Cb	E	CbE	GV_CE3
10GV_VC1	leaf	10	GV	vineyard	V	C	VC	GV_VC1
10GV_VC2	leaf	10	GV	vineyard	V	C	VC	GV_VC2
10GV_VC3	leaf	10	GV	vineyard	V	C	VC	GV_VC3
10GV_VE1	leaf	10	GV	vineyard	V	E	VE	GV_VE1
10GV_VE2	leaf	10	GV	vineyard	V	E	VE	GV_VE2
10GV_VE3	leaf	10	GV	vineyard	V	E	VE	GV_VE3
10CO_QC1	leaf	10	CO	forest	Q	C	QC	CO_QC1
10CO_QC2	leaf	10	CO	forest	Q	C	QC	CO_QC2
10CO_QC3	leaf	10	CO	forest	Q	C	QC	CO_QC3
10CO_QE1	leaf	10	CO	forest	Q	E	QE	CO_QE1
10CO_QE2	leaf	10	CO	forest	Q	E	QE	CO_QE2
10CO_QE3	leaf	10	CO	forest	Q	E	QE	CO_QE3
10CO_CC1	leaf	10	CO	forest	Cs	C	CsC	CO_CC1
10CO_CC2	leaf	10	CO	forest	Cs	C	CsC	CO_CC2
10CO_CC3	leaf	10	CO	forest	Cs	C	CsC	CO_CC3
10CO_CE1	leaf	10	CO	forest	Cs	E	CsE	CO_CE1
10CO_CE2	leaf	10	CO	forest	Cs	E	CsE	CO_CE2
10CO_CE3	leaf	10	CO	forest	Cs	E	CsE	CO_CE3
10CO_VC1	leaf	10	CO	vineyard	V	C	VC	CO_VC1
10CO_VC2	leaf	10	CO	vineyard	V	C	VC	CO_VC2
10CO_VC3	leaf	10	CO	vineyard	V	C	VC	CO_VC3
10CO_VE1	leaf	10	CO	vineyard	V	E	VE	CO_VE1
10CO_VE2	leaf	10	CO	vineyard	V	E	VE	CO_VE2
10CO_VE3	leaf	10	CO	vineyard	V	E	VE	CO_VE3
10RE_QC1	leaf	10	RE	forest	Q	C	QC	RE_QC1
10RE_QC2	leaf	10	RE	forest	Q	C	QC	RE_QC2
10RE_QC3	leaf	10	RE	forest	Q	C	QC	RE_QC3
10RE_QE1	leaf	10	RE	forest	Q	E	QE	RE_QE1
10RE_QE2	leaf	10	RE	forest	Q	E	QE	RE_QE2
10RE_QE3	leaf	10	RE	forest	Q	E	QE	RE_QE3
10RE_CC1	leaf	10	RE	forest	Cb	C	CbC	RE_CC1
10RE_CC2	leaf	10	RE	forest	Cb	C	CbC	RE_CC2
10RE_CC3	leaf	10	RE	forest	Cb	C	CbC	RE_CC3
10RE_CE1	leaf	10	RE	forest	Cb	E	CbE	RE_CE1
10RE_CE2	leaf	10	RE	forest	Cb	E	CbE	RE_CE2
10RE_CE3	leaf	10	RE	forest	Cb	E	CbE	RE_CE3
10RE_VC1	leaf	10	RE	vineyard	V	C	VC	RE_VC1
10RE_VC2	leaf	10	RE	vineyard	V	C	VC	RE_VC2
10RE_VC3	leaf	10	RE	vineyard	V	C	VC	RE_VC3
10RE_VE1	leaf	10	RE	vineyard	V	E	VE	RE_VE1
10RE_VE2	leaf	10	RE	vineyard	V	E	VE	RE_VE2
10RE_VE3	leaf	10	RE	vineyard	V	E	VE	RE_VE3
5GV_QC	bioaerosol	5	GV	forest	Q	C	QC	GV_QC
5GV_QE	bioaerosol	5	GV	forest	Q	E	QE	GV_QE
5GV_VC	bioaerosol	5	GV	vineyard	V	C	VC	GV_VC
5GV_VE	bioaerosol	5	GV	vineyard	V	E	VE	GV_VE
5CO_QC	bioaerosol	5	CO	forest	Q	C	QC	CO_QC
5CO_QE	bioaerosol	5	CO	forest	Q	E	QE	CO_QE
5CO_VC	bioaerosol	5	CO	vineyard	V	C	VC	CO_VC
5CO_VE	bioaerosol	5	CO	vineyard	V	E	VE	CO_VE
5RE_QC	bioaerosol	5	RE	forest	Q	C	QC	RE_QC
5RE_QE	bioaerosol	5	RE	forest	Q	E	QE	RE_QE
5RE_VC	bioaerosol	5	RE	vineyard	V	C	VC	RE_VC
5RE_VE	bioaerosol	5	RE	vineyard	V	E	VE	RE_VE
7GV_QC	bioaerosol	7	GV	forest	Q	C	QC	GV_QC
7GV_QE	bioaerosol	7	GV	forest	Q	E	QE	GV_QE
7GV_VC	bioaerosol	7	GV	vineyard	V	C	VC	GV_VC
7GV_VE	bioaerosol	7	GV	vineyard	V	E	VE	GV_VE
7CO_QC	bioaerosol	7	CO	forest	Q	C	QC	CO_QC
7CO_QE	bioaerosol	7	CO	forest	Q	E	QE	CO_QE
7CO_VC	bioaerosol	7	CO	vineyard	V	C	VC	CO_VC
7CO_VE	bioaerosol	7	CO	vineyard	V	E	VE	CO_VE
7RE_QC	bioaerosol	7	RE	forest	Q	C	QC	RE_QC
7RE_QE	bioaerosol	7	RE	forest	Q	E	QE	RE_QE
7RE_VC	bioaerosol	7	RE	vineyard	V	C	VC	RE_VC
7RE_VE	bioaerosol	7	RE	vineyard	V	E	VE	RE_VE
10GV_QC	bioaerosol	10	GV	forest	Q	C	QC	GV_QC
10GV_QE	bioaerosol	10	GV	forest	Q	E	QE	GV_QE
10GV_VC	bioaerosol	10	GV	vineyard	V	C	VC	GV_VC
10GV_VE	bioaerosol	10	GV	vineyard	V	E	VE	GV_VE
10CO_QC	bioaerosol	10	CO	forest	Q	C	QC	CO_QC
10CO_QE	bioaerosol	10	CO	forest	Q	E	QE	CO_QE
10CO_VC	bioaerosol	10	CO	vineyard	V	C	VC	CO_VC
10CO_VE	bioaerosol	10	CO	vineyard	V	E	VE	CO_VE
10RE_QC	bioaerosol	10	RE	forest	Q	C	QC	RE_QC
10RE_QE	bioaerosol	10	RE	forest	Q	E	QE	RE_QE
10RE_VC	bioaerosol	10	RE	vineyard	V	C	VC	RE_VC
10RE_VE	bioaerosol	10	RE	vineyard	V	E	VE	RE_VE
temoin_B	temoin	temoin	temoin	temoin	temoin	temoin	temoin	temoin
