# Supplementary material for: Foliar fungal communities strongly differ between habitat patches in a landscape mosaic
Source: PeerJ. 2016 Nov 3;4:e2656. doi: 10.7717/peerj.2656 (PMC5101609; doi:10.7717/peerj.2656)
Supplement: Supplemental Information 1 [file peerj-04-2656-s001.zip › data/FC13_otus.csv]

ID	OTU_1	OTU_2	OTU_3	OTU_4	OTU_5	OTU_6	OTU_7	OTU_8	OTU_9	OTU_10	OTU_11	OTU_12	OTU_13	OTU_14	OTU_15	OTU_16	OTU_17	OTU_18	OTU_19	OTU_20	OTU_21	OTU_22	OTU_23	OTU_24	OTU_25	OTU_26	OTU_27	OTU_28	OTU_29	OTU_30	OTU_31	OTU_32	OTU_33	OTU_34	OTU_35	OTU_36	OTU_37	OTU_38	OTU_39	OTU_40	OTU_41	OTU_42	OTU_43	OTU_44	OTU_45	OTU_46	OTU_47	OTU_48	OTU_49
temoin_L5	1365	1363	878	244	133	231	172	164	440	103	93	328	193	88	122	34	67	92	37	19	130	22	76	55	50	58	28	17	32	32	19	6	1	17	32	18	0	22	25	32	20	32	27	22	1	11	80	3	17
5GV_QC1	934	1658	1275	238	347	266	171	174	310	253	116	560	228	25	105	109	70	112	777	118	134	51	157	26	0	89	70	128	0	14	11	42	35	0	22	84	51	0	78	34	39	52	12	16	21	29	29	16	25
5GV_QC2	1045	966	1293	271	393	335	211	162	190	315	216	422	258	63	191	89	80	139	446	56	121	63	187	9	36	62	42	369	34	27	1	27	12	40	9	10	47	44	83	56	21	33	12	61	41	7	31	5	20
5GV_QC3	1013	1150	6839	245	342	874	791	105	3	186	148	319	465	46	298	91	64	118	55	63	167	33	177	92	4	1022	31	1073	50	179	24	135	30	29	0	37	1566	82	31	24	11	78	38	11	29	9	46	26	59
5GV_QE1	294	377	1149	43	139	188	71	35	83	61	41	77	80	9	114	18	28	31	408	16	43	14	7	18	5	91	12	325	3	29	7	28	19	0	0	0	87	0	10	5	4	8	7	9	8	3	4	4	7
5GV_QE2	1537	2176	3582	436	1409	454	394	206	448	273	251	532	280	83	161	164	198	202	2949	69	160	131	282	100	38	540	20	7081	62	17	25	175	15	29	0	53	117	42	213	5	121	114	5114	8	52	78	30	9	78
5GV_QE3	1157	1482	3680	309	670	346	306	144	202	325	202	250	302	69	442	173	130	111	207	32	80	11	147	39	2	331	85	34	32	122	24	59	29	8	20	101	876	75	106	35	39	64	14	64	14	33	4	4	104
5GV_CC1	14838	862	1844	236	161	237	273	157	1	196	118	296	152	78	114	97	68	64	30	36	47	81	67	23	28	67	21	50	32	77	6	12	42	7	11	8	109	15	51	25	24	31	15	18	52	0	30	204	12
5GV_CC2	2918	201	197	26	33	56	39	12	44	20	17	17	36	3	26	15	26	13	6	7	20	7	7	3	4	18	4	4	10	12	2	3	9	1	4	10	3	5	12	8	0	7	1	4	0	3	4	45	0
5GV_CC3	26902	908	1101	159	313	644	412	112	162	153	95	354	506	14	67	60	39	63	7	42	78	32	220	24	28	65	46	23	27	30	20	20	45	13	6	13	16	19	72	14	37	37	0	5	5	10	20	424	10
5GV_CE1	31327	632	3151	91	901	599	452	71	49	198	63	161	205	68	105	31	42	67	19	52	75	53	47	8	32	61	22	10	23	34	0	75	22	1	2	6	165	32	88	10	23	34	0	21	6	8	36	612	25
5GV_CE2	65132	55	4936	14	603	102	36	7	0	90	10	38	157	22	11	11	12	4	4	10	13	17	8	0	2	21	7	4	2	5	0	120	2	1	0	3	2	3	34	1	1	24	0	0	0	1	5	1567	21
5GV_CE3	6654	118	257	16	61	33	32	6	28	17	4	18	11	5	5	4	14	6	0	3	18	1	8	7	2	7	2	2	10	2	0	6	0	4	0	0	26	0	10	3	2	6	0	0	1	1	2	60	10
5GV_VC1	573	51735	473	13854	395	152	75	78	132	76	37	115	79	29	52	61	36	51	19	15	65	87	40	8	1	9	28	9	17	7	5	175	20	18	4	7	2	7	34	23	6	11	1	9	0	16	30	12	3
5GV_VC2	2335	47453	835	13420	463	183	208	166	221	98	78	406	105	80	114	95	106	45	19	54	98	68	75	30	0	15	27	40	31	31	33	142	8	15	39	14	4	24	28	20	22	28	0	15	16	20	36	53	24
5GV_VC3	938	38998	1259	10212	279	189	89	53	0	62	59	192	188	17	21	61	103	33	43	25	112	51	74	74	24	20	15	23	21	9	29	76	28	13	13	11	12	12	46	34	7	14	1	16	16	24	18	5	9
5GV_VE1	166	40175	291	7291	123	74	47	64	81	40	19	95	50	26	40	55	14	31	18	16	19	8	31	15	6	5	3	10	7	5	12	17	5	12	7	5	4	15	9	1	5	12	0	2	0	3	0	5	5
5GV_VE2	330	82298	297	16461	133	88	54	48	249	55	40	93	65	22	24	65	36	28	11	82	31	12	50	21	7	5	6	6	21	5	12	20	9	12	8	4	7	0	19	21	14	14	0	3	12	11	23	12	0
5GV_VE3	563	49116	571	11278	191	125	114	93	163	78	87	240	100	14	53	86	43	63	27	29	54	23	58	20	17	11	15	13	9	8	13	25	29	24	4	6	9	29	28	11	5	9	0	22	9	8	18	16	2
5CO_QC1	1007	901	1892	214	348	1005	450	103	35	755	157	349	411	34	377	86	99	109	2020	64	109	31	126	31	9	64	103	614	18	28	1	0	41	37	9	22	86	41	140	30	25	36	19	23	0	38	20	13	39
5CO_QC2	567	1028	1682	118	108	354	149	99	353	215	103	306	341	15	730	70	47	47	3163	51	132	79	112	14	16	159	24	331	22	19	0	17	27	55	35	21	20	5	32	16	8	11	62	18	10	23	6	10	15
5CO_QC3	1403	1622	1975	308	477	1042	290	282	486	343	126	333	344	45	328	150	50	74	5279	61	198	75	221	60	41	132	18	142	20	50	0	35	22	37	23	26	61	64	68	82	15	23	11	34	0	29	74	35	74
5CO_QE1	3149	3182	5073	693	1014	2529	689	286	1752	1080	178	1277	355	531	628	227	402	217	3287	178	205	95	167	15	87	163	57	21731	44	140	120	253	41	79	26	37	34	161	117	28	47	105	378	149	58	29	133	70	76
5CO_QE2	1902	2180	2498	417	488	773	361	452	0	448	454	840	409	137	191	91	171	312	16242	206	261	203	356	138	121	63	61	2228	78	30	6	0	30	9	53	144	32	18	81	81	111	73	2	109	0	17	45	33	169
5CO_QE3	617	899	1112	110	93	541	171	114	225	124	89	315	155	26	267	54	65	123	1118	47	135	5	59	8	38	45	36	714	4	6	0	23	43	22	19	6	8	5	17	0	15	13	579	13	6	9	10	6	14
5CO_CC1	1187	1178	1184	219	369	325	241	173	182	1004	114	455	229	68	61	78	71	79	38	35	95	40	99	13	2779	12	16	44	26	11	4	23	23	6	0	3	9	38	63	19	35	57	0	32	0	8	15	9	25
5CO_CC2	1491	1689	4177	365	173	570	543	275	254	268	180	516	269	59	159	116	105	196	55	60	97	51	268	41	212	63	48	109	100	66	8	1	44	57	26	33	10	62	79	38	16	33	10	17	21	7	13	16	42
5CO_CC3	735	853	2210	234	403	278	260	85	1	255	90	226	117	53	61	53	55	103	33	32	84	66	85	28	3142	76	32	32	45	29	26	1	35	12	17	18	22	18	69	30	20	20	6	9	1	0	3	10	5
5CO_CE1	268	362	882	59	103	81	58	42	107	82	29	120	57	2	19	23	35	19	18	15	15	22	28	2	2845	24	14	23	9	12	8	19	3	8	1	10	4	8	21	11	8	1	4	8	10	8	6	4	17
5CO_CE2	566	1138	7962	196	851	414	326	166	218	332	113	518	230	84	68	90	214	89	17	59	167	12	92	53	6815	349	8	34	22	104	2	58	80	27	3	10	16	31	60	32	23	41	1	24	20	16	37	13	34
5CO_CE3	879	1076	2910	214	829	353	278	125	96	388	85	495	207	31	33	53	52	155	98	53	130	78	41	13	3514	36	23	60	15	69	6	48	10	8	0	10	15	6	78	30	3	48	0	17	16	15	17	9	11
5CO_VC1	164	23272	311	8197	197	82	36	35	0	30	41	113	25	36	33	32	47	19	15	19	36	24	26	1	10	2	8	12	7	6	8	2	17	7	0	2	3	8	14	8	2	7	7	3	0	2	5	1	3
5CO_VC2	36	7378	62	2448	33	17	6	4	12	4	8	15	5	3	1	2	3	2	0	2	2	1	5	0	0	0	0	2	0	0	0	0	0	0	1	1	0	0	1	6	0	0	0	0	1	0	3	2	1
5CO_VC3	60	17072	96	5186	71	12	10	9	38	61	13	24	12	39	7	14	228	6	7	7	3	13	20	2	0	3	1	1	1	7	0	15	5	5	0	9	1	1	5	4	0	10	2	4	3	5	3	0	0
5CO_VE1	318	34556	338	6512	60	155	80	46	61	48	79	115	51	6	57	23	25	49	21	15	59	8	42	10	2	7	8	16	18	10	17	3	13	1	5	6	2	22	3	1	5	5	5	16	2	10	7	8	5
5CO_VE2	207	43196	1373	9525	57	105	22	60	0	54	39	139	77	15	79	35	41	17	23	21	62	2	56	14	10	4	15	12	7	6	6	2	1	3	8	10	4	38	12	13	4	109	1	2	21	6	9	4	8
5CO_VE3	14	8561	44	2132	11	10	8	3	32	5	7	4	2	0	0	4	2	1	2	0	4	0	1	0	0	0	4	2	1	0	0	0	0	0	0	0	0	0	1	0	1	1	0	1	1	1	0	0	0
5RE_QC1	2226	3793	8231	635	1982	4214	3001	309	851	2511	157	1363	864	115	386	161	76	587	1895	52	152	86	98	92	44	98	28	352	115	81	0	99	120	40	65	109	1674	45	191	53	2	127	58	82	16	18	25	66	45
5RE_QC2	2068	2901	4052	559	537	782	1038	252	289	1095	247	1134	379	2	644	202	250	468	185	192	272	192	296	92	123	96	103	1248	90	201	79	0	42	30	36	151	688	21	129	53	50	39	0	60	2	53	65	33	0
5RE_QC3	538	619	1302	153	288	462	477	149	4	179	163	363	116	43	344	85	36	77	1062	30	101	47	106	9	38	150	20	47	42	52	13	7	45	13	17	12	75	12	48	31	17	31	1257	8	0	19	23	22	29
5RE_QE1	432	634	605	133	152	194	78	79	159	151	79	182	79	41	41	55	60	33	777	14	61	20	71	10	20	48	27	481	22	20	16	5	32	2	4	4222	13	2	22	25	10	40	7	3	6	2	34	12	10
5RE_QE2	1924	1692	6866	305	526	469	736	168	449	311	415	637	247	69	145	208	167	214	846	96	532	106	315	27	42	1065	120	90	44	164	38	0	116	21	9	605	60	19	143	71	46	122	18	37	24	8	65	2	77
5RE_QE3	476	642	3938	133	183	320	176	245	1392	77	95	156	86	51	183	41	159	39	111	42	71	32	62	19	7	926	20	2614	33	109	18	37	23	12	9	4349	47	20	37	32	5	47	42	23	13	2	24	13	98
5RE_CC1	49991	444	10329	96	679	2026	2630	145	0	845	95	904	569	40	64	29	79	243	3	41	148	80	311	24	18	1172	28	4	19	199	19	48	55	13	6	5	67	69	256	37	13	85	0	11	3	16	36	672	17
5RE_CC2	28570	379	1365	66	570	387	474	123	161	144	38	261	153	39	57	27	85	53	4	15	55	72	39	13	16	40	1	6	10	57	11	23	4	7	3	1	21	7	77	10	2	45	4	2	14	0	33	976	8
5RE_CC3	72643	389	2864	97	637	937	1039	35	111	402	69	287	204	37	122	48	123	49	10	27	65	45	55	6	6	124	21	4	10	90	8	29	32	9	3	0	54	34	225	32	1	98	1	3	6	7	21	561	9
5RE_CE1	51990	283	4677	84	701	143	583	41	30	71	13	70	40	28	23	37	65	23	6	9	217	40	31	18	7	658	12	10	9	133	3	38	20	5	4	2	12	12	158	47	3	59	2	5	7	2	23	1191	6
5RE_CE2	43439	311	5449	96	303	123	172	43	0	70	17	75	66	15	45	26	46	30	19	13	257	10	59	8	4	207	3	1	16	101	1	3	17	0	9	15	22	6	62	11	2	22	1	3	4	18	7	773	9
5RE_CE3	30157	666	6125	186	351	175	266	31	235	53	27	127	86	20	133	30	62	21	45	24	170	42	82	7	25	1158	8	16	19	104	9	31	40	6	5	42	18	39	85	24	9	17	2	0	16	8	14	287	19
5RE_VC1	434	29713	3859	4495	822	144	119	134	208	143	86	254	149	124	61	51	232	31	50	44	119	172	94	34	13	14	33	26	24	9	19	117	11	3	12	15	3	8	27	57	15	45	0	18	1	0	10	22	0
5RE_VC2	486	28299	507	3594	221	167	211	37	65	169	50	90	96	26	23	52	120	63	31	27	45	79	39	16	7	10	7	5	12	22	20	37	5	7	2	6	5	14	17	18	0	19	0	6	11	24	6	13	8
5RE_VC3	420	53369	781	4263	461	296	249	67	0	130	28	283	121	42	86	194	137	88	36	26	60	64	75	57	15	87	3	33	8	21	6	29	12	12	0	5	24	26	18	20	13	13	3	4	45	2	26	21	1
5RE_VE1	378	11125	145	1489	62	36	29	14	44	24	8	48	17	43	8	32	29	10	8	6	15	19	5	5	3	12	3	20	2	6	13	7	1	7	6	0	3	3	9	5	1	7	0	2	7	0	5	4	4
5RE_VE2	1215	52316	1205	7457	363	160	184	177	346	140	134	259	377	181	148	297	180	97	77	60	161	115	114	101	18	20	28	138	14	28	25	57	25	10	5	17	7	22	39	43	13	19	93	38	27	33	28	18	3
5RE_VE3	575	25432	401	4288	136	91	50	39	48	49	29	70	42	34	7	28	31	23	30	6	45	31	23	12	18	19	37	25	15	4	6	13	7	0	2	46	13	25	12	4	2	30	0	8	18	7	9	5	7
temoin_L7	3576	2624	2871	590	374	858	510	323	1	294	340	731	380	257	260	406	208	298	171	140	212	78	154	26	112	105	66	111	107	96	19	26	107	168	69	63	31	0	108	69	132	94	4	115	0	15	167	56	119
7GV_QC1	494	775	512	185	173	583	287	50	166	505	41	117	99	33	79	368	49	281	230	25	75	34	181	44	17	187	20	60	26	30	1	0	26	27	15	45	12	40	47	48	3	43	7	6	0	4	36	4	5
7GV_QC2	2351	2071	1884	268	641	3157	396	222	315	1717	436	794	587	107	103	847	182	171	1159	108	96	63	1594	379	30	283	13	812	17	86	33	35	84	63	17	47	103	134	79	30	18	94	5	13	43	350	44	24	61
7GV_QC3	3830	3378	4015	677	679	3543	783	253	478	574	2541	778	1070	32	303	990	199	393	89	140	159	117	701	546	93	154	95	193	19	352	0	15	74	545	53	45	121	85	95	22	42	108	5	94	70	10	52	71	55
7GV_QE1	2222	200	3065	36	770	6949	322	20	3	560	218	93	96	160	1323	623	471	220	398	257	37	83	80	97	1	5	108	379	2	7	55	95	62	4	2	3	19	68	34	2	18	39	4	0	7	3	16	34	49
7GV_QE2	689	626	589	116	359	116	416	37	6100	72	58	89	186	23	17	48	183	405	147	178	35	103	69	12	9	277	75	266	14	15	7	9	4	0	7	19	45	35	97	4	47	15	205	5	8	11	48	14	32
7GV_QE3	4866	5310	5632	833	754	3213	2292	536	887	2164	473	736	519	201	10747	986	255	1656	302	877	710	245	494	151	61	33	825	149	91	132	1	102	278	1152	41	14	95	84	50	123	119	283	5	99	15	12	217	179	237
7GV_CC1	51770	1544	3107	431	220	3310	773	173	187	496	209	309	487	66	116	109	241	157	40	78	109	39	409	35	14	103	32	39	12	280	1	27	24	10	28	21	466	66	50	17	9	62	10	61	42	126	51	1424	15
7GV_CC2	22745	2614	2212	497	236	1516	655	219	0	365	135	517	1067	73	178	264	108	224	70	75	207	13	176	75	47	53	10	31	4	147	21	12	34	19	21	31	39	113	62	37	13	34	6	45	48	32	17	370	1
7GV_CC3	25390	1513	725	221	152	1323	710	61	97	174	39	175	354	76	11	153	46	60	16	27	93	17	180	77	3	32	6	11	8	187	21	9	27	8	9	0	34	21	30	20	8	40	0	8	9	13	22	517	14
7GV_CE1	68765	3077	4147	362	474	7698	3586	68	763	694	54	164	610	85	44	444	398	826	12	154	103	57	270	108	20	93	85	17	4	524	28	10	52	165	0	2	348	41	182	13	15	133	13	20	11	5	167	1738	29
7GV_CE2	28076	2477	1274	510	524	621	951	113	281	321	122	295	909	85	57	89	83	398	34	104	125	23	107	59	34	54	60	78	0	121	4	38	21	25	17	29	10	41	79	48	11	30	27	29	10	41	23	843	28
7GV_CE3	46677	1213	2619	228	516	609	1655	79	2	239	49	273	620	62	117	147	216	418	57	80	126	47	160	43	23	91	46	30	12	323	37	9	57	22	14	3	209	36	102	5	13	31	8	24	35	15	78	493	23
7GV_VC1	27	22635	293	4822	19	12	12	5	16	8	4	22	53	5	66	8	54	101	52	90	80	7	4	1	2	0	33	8	66	0	3	7	2	12	2	1	0	0	16	37	87	0	1	4	2	2	1	0	2
7GV_VC2	430	51654	136	9823	38	28	8	14	30	12	5	22	20	9	22	11	142	2	66	225	118	11	22	0	3	4	4	6	97	5	6	5	4	7	0	0	1	4	28	23	32	10	0	4	2	5	4	12	3
7GV_VC3	656	72118	573	17698	81	131	50	46	56	58	9	62	131	39	31	20	301	18	48	392	181	47	27	8	7	2	11	293	575	3	20	12	8	11	8	2	3	14	28	59	164	11	7	8	6	36	18	11	7
7GV_VE1	573	51479	816	10736	88	154	45	52	0	46	61	143	96	36	25	21	490	21	259	676	146	55	49	16	7	10	7	35	183	20	17	52	15	4	3	9	4	16	76	123	217	21	0	5	8	4	1	7	8
7GV_VE2	562	30737	76	5170	55	32	20	14	23	8	3	17	12	21	8	11	98	14	20	189	64	11	1	9	3	2	5	16	43	1	13	2	6	1	9	1	0	2	32	6	22	2	11	1	0	2	2	12	1
7GV_VE3	709	58453	186	11569	34	33	19	20	21	32	12	31	31	28	16	16	198	22	5	484	22	15	9	7	49	5	3	1	139	4	9	10	12	2	1	0	6	3	10	3	52	7	0	21	1	1	4	25	2
7CO_QC1	1202	1052	2967	167	806	7303	1034	61	544	3181	3079	411	258	193	207	418	351	291	77	124	169	95	4641	66	57	127	125	34	5	361	42	31	124	109	23	27	430	84	16	22	1	48	2	33	4	715	356	26	107
7CO_QC2	653	1272	2792	322	457	3493	589	173	15	2157	809	415	329	285	314	33	310	237	990	95	149	170	67	26	53	67	365	70	60	82	11	13	101	36	26	50	12	31	62	30	45	65	57	36	16	91	15	15	99
7CO_QC3	249	461	558	97	172	4231	204	21	2527	678	535	89	100	45	110	65	51	99	454	10	77	16	619	134	41	224	41	30	18	75	7	11	40	57	23	5	28	42	8	2	18	21	0	4	2	148	39	11	9
7CO_QE1	699	1516	1712	292	487	10532	1091	144	1834	6591	6401	452	238	162	401	78	132	163	1232	101	178	164	537	31	151	143	259	7989	29	83	131	96	158	10	23	37	10	41	89	24	24	153	61	15	0	2	8	13	31
7CO_QE2	712	1235	1533	287	1176	1977	101	103	733	1180	692	619	610	160	66	62	168	64	7721	165	177	115	30	5	70	34	50	1008	50	24	19	5	40	7	11	7	18	13	21	26	36	40	14	13	2	19	6	7	5
7CO_QE3	1584	2988	3708	748	1321	4820	752	258	0	3674	653	819	264	97	163	82	378	267	692	117	293	179	491	66	77	93	268	534	27	151	48	9	419	18	100	49	0	28	61	74	75	88	30	41	64	55	205	1	47
7CO_CC1	81	360	1910	81	176	952	528	75	38	1345	897	230	38	222	2	7	61	54	8	14	18	20	79	6	396	20	11	2	4	20	11	14	13	3	2	1	1	2	8	3	9	32	5	4	1	25	7	3	4
7CO_CC2	87	393	9995	104	779	1843	776	16	170	2931	308	1777	533	444	18	46	323	103	1	39	26	60	660	12	502	279	40	3	4	195	47	21	98	4	3	2	12	93	27	36	6	115	1	74	1	337	68	2	63
7CO_CC3	1570	2194	12633	459	1126	4872	5865	126	261	4250	562	3516	885	633	39	84	584	358	90	175	162	166	327	42	676	184	252	65	23	86	28	37	162	55	16	21	8	53	135	35	9	171	5	89	62	45	21	11	73
7CO_CE1	564	1223	8248	236	510	6267	2704	421	0	3926	290	2135	327	124	319	39	322	163	38	22	48	61	145	44	1552	47	85	18	10	46	41	45	85	18	32	36	0	42	6	37	5	93	0	14	1	27	36	17	68
7CO_CE2	241	490	4318	108	116	1094	923	56	233	867	77	1053	284	15	24	15	68	27	15	11	32	12	24	10	74	73	59	22	10	25	2	5	34	1	12	14	8	0	16	15	0	33	1	2	2	3	19	8	1
7CO_CE3	2689	3310	9333	574	532	3877	5540	409	1001	1145	286	2115	582	274	120	299	118	527	227	47	520	124	256	138	3415	215	234	105	62	32	134	141	231	34	44	80	37	85	46	60	70	103	44	69	56	69	86	50	19
7CO_VC1	527	29459	1784	10639	241	279	101	112	165	131	219	177	142	25	81	83	146	84	27	74	103	30	109	12	22	2	78	46	37	16	17	6	30	26	28	11	13	21	10	9	8	25	22	17	25	5	32	22	7
7CO_VC2	388	19943	639	7625	196	162	42	156	0	126	187	261	157	45	32	68	44	43	27	33	95	40	31	16	12	9	19	28	7	19	34	7	21	4	4	4	14	10	62	13	9	26	25	18	8	5	2	11	6
7CO_VC3	149	6788	581	2127	77	40	26	42	49	24	33	89	36	11	18	12	47	8	16	3	26	14	15	9	23	4	5	11	5	12	1	14	5	1	9	50	1	3	16	7	0	23	0	11	0	1	6	3	0
7CO_VE1	445	36087	695	7065	112	168	91	258	207	131	105	537	78	38	41	33	34	44	39	44	76	12	64	10	55	33	39	4	8	10	25	6	16	19	14	12	2	12	17	23	1	10	8	20	18	30	17	3	12
7CO_VE2	300	21130	419	4448	74	82	57	802	86	34	145	206	76	9	33	41	44	55	24	73	48	39	29	10	6	8	12	56	4	4	3	16	19	8	0	61	4	15	29	5	14	3	3	7	7	12	2	1	20
7CO_VE3	1199	38343	1394	13103	102	379	210	518	1	237	249	521	203	17	111	52	61	51	12	51	77	64	50	11	18	66	29	35	27	9	25	48	47	13	0	4	4	23	28	30	21	45	0	29	29	4	6	21	0
7RE_QC1	1715	1819	1997	302	687	1497	1569	382	617	3336	106	2880	327	91	2804	333	326	782	359	112	131	184	497	112	92	115	377	32	66	135	46	32	59	190	20	88	77	30	218	92	19	215	5	74	24	95	277	50	52
7RE_QC2	3386	3018	2662	647	1359	3605	2596	170	892	2672	4756	2272	197	166	343	497	400	1020	198	56	259	186	169	133	54	71	1101	910	76	163	97	82	45	98	4	0	47	49	271	38	109	351	67	58	125	0	61	79	0
7RE_QC3	2758	2982	4296	803	2133	879	2031	344	210	998	302	1139	1493	389	434	2668	330	487	244	140	593	184	1167	1038	29	196	202	21	30	531	48	62	416	23	13	40	47	83	340	64	77	221	135	78	51	351	319	102	40
7RE_QE1	4647	3476	3275	922	659	689	590	746	9	535	450	716	583	43	117	185	156	305	244	446	457	257	355	145	107	66	56	241	111	0	81	71	47	50	3	564	0	2	45	113	101	37	50	78	0	72	76	90	0
7RE_QE2	215	578	13635	217	3289	746	3964	0	5685	98	0	0	80	276	132	1	303	98	1558	153	1801	119	449	0	0	568	705	1	17	660	320	266	343	0	1	1456	0	24	581	5	0	151	0	0	0	0	75	1	0
7RE_QE3	121	381	1162	113	2577	1	275	0	637	101	0	32	2801	70	31	0	72	20	20	6	360	285	297	0	0	117	39	327	0	20	20	409	3	0	1	730	0	0	38	11	23	366	3	0	0	0	133	0	0
7RE_CC1	15465	102	3097	53	1042	4255	2527	0	5	1101	2	353	722	40	34	931	302	384	1	83	1086	28	1720	37	0	230	16	0	1	428	0	13	41	1	13	0	80	70	400	38	2	157	0	3	1	384	243	215	6
7RE_CC2	13797	125	1683	6	1528	3525	9764	1	0	502	7	425	2722	49	3	364	1298	1798	5	45	477	47	1145	55	0	127	0	3	0	511	14	0	0	18	11	0	62	1	814	91	7	207	0	1	4	0	1080	453	0
7RE_CC3	20594	17	646	1	251	768	1721	0	14	247	19	94	251	21	15	79	58	188	0	0	170	9	64	5	0	28	23	3	1	126	5	12	12	1	0	0	35	22	222	42	1	36	0	4	0	15	42	146	0
7RE_CE1	46112	105	12758	24	2450	692	5665	12	102	69	1	10	216	67	13	30	504	489	7	49	1410	28	0	18	0	373	138	19	0	335	49	72	96	0	0	7	21	2	600	48	23	83	14	0	4	0	336	1091	1
7RE_CE2	22582	74	1648	7	213	34	401	1	5	17	0	1	3	44	0	0	58	28	0	7	100	9	6	0	0	68	24	1	0	113	20	0	4	0	3	1	2	0	119	0	0	16	0	0	0	0	77	472	27
7RE_CE3	34660	36	3664	15	476	646	2564	1	0	49	0	2	32	50	20	25	80	103	3	40	140	50	14	0	1	495	53	0	0	301	49	148	44	0	0	0	1	38	166	4	0	106	0	0	1	0	129	352	0
7RE_VC1	18	12521	707	2477	39	2	0	0	0	1	0	0	0	1	3	0	52	0	1	2	4	4	0	0	0	1	0	4	4	0	0	10	0	0	1	5	0	0	216	94	11	3	0	0	0	0	0	0	0
7RE_VC2	213	40166	3104	5543	750	16	6	0	1	3	1	0	4	0	0	3	330	2	1	55	54	61	8	0	0	0	0	5	22	0	0	157	0	1	7	0	1	1	918	204	118	35	0	0	0	0	0	5	0
7RE_VC3	183	45387	2566	2464	446	13	1	2	3	3	3	1	2	0	0	3	64	0	0	10	1	92	6	0	1	2	3	0	0	0	1	17	0	3	0	0	1	2	81	30	9	29	0	0	0	0	1	4	1
7RE_VE1	308	6932	2020	831	46	6	0	0	0	3	1	0	1	1	4	0	16	0	0	69	56	28	0	0	0	0	0	1	0	0	12	7	0	0	0	0	0	0	99	2	0	2	0	0	0	0	0	7	0
7RE_VE2	63	10102	207	1381	24	0	3	0	9	0	0	0	0	5	0	0	31	0	1	0	0	0	0	0	0	0	0	1	0	1	0	21	0	0	0	0	0	0	25	0	25	13	0	0	0	0	0	0	0
7RE_VE3	249	36220	373	5421	154	7	6	25	12	3	0	2	0	0	18	2	131	2	0	25	3	0	0	0	0	0	3	1	0	0	0	22	3	2	0	0	0	1	20	13	25	21	0	0	0	0	1	0	0
temoin_L10	428	354	40	49	13	12	6	1	0	1	0	0	0	0	1	0	0	1	0	56	0	0	2	0	0	0	0	1	0	0	0	0	1	0	0	1	0	0	0	0	0	1	0	0	0	0	5	3	0
10GV_QC1	73	227	540	51	510	1106	293	32	0	1362	1268	3070	1424	93	27	8306	268	362	549	268	137	268	4140	1995	1	163	36	31	0	143	28	119	21	133	0	12	45	461	1	17	0	92	0	131	0	1	162	0	16
10GV_QC2	59	191	79	31	177	246	20	37	0	637	1559	3776	385	60	48	3659	166	237	658	183	13	60	2961	3199	0	0	0	440	0	10	194	0	53	78	0	3	9	196	1	0	0	9	10	101	129	559	13	0	0
10GV_QC3	116	430	536	41	363	1053	209	0	34280	269	2258	2283	2906	77	153	1723	158	83	12	295	1	177	2559	1124	0	0	29	439	1	120	27	8	12	2527	8	0	317	788	0	3	0	65	1	140	1179	25	193	4	0
10GV_QE1	131	1022	1164	142	782	1719	508	13	5504	485	824	112	413	41	72	310	324	3835	276	498	14	110	1627	99	8	40	887	243	0	85	207	15	107	16	9	0	0	48	30	0	2	32	0	16	13	0	72	17	70
10GV_QE2	122	162	259	42	162	146	164	2	1	760	20	217	850	68	123	3722	140	518	345	324	0	86	184	19	0	0	194	457	0	8	89	16	1	46	0	1	1	5	6	8	59	31	492	26	107	0	123	8	68
10GV_QE3	14	133	147	26	389	33	396	0	22	82	10	810	3400	12	4531	148	123	6065	166	124	136	50	2	115	0	5	1905	38	1	0	64	3	2	760	0	25	0	0	0	0	1	38	12	64	282	0	52	0	182
10GV_CC1	24670	89	581	17	145	546	109	1	3	63	9	17	229	14	10	44	56	36	10	35	22	25	885	4	0	13	1	0	0	93	13	3	1	0	0	0	53	42	1	2	1	20	0	2	0	45	36	422	8
10GV_CC2	34380	118	656	28	714	2540	556	1	5	1337	42	368	5212	83	1	257	276	118	3	182	3	81	966	37	0	7	3	40	0	277	49	1	10	0	1	0	0	50	1	0	14	17	1	96	0	2238	119	513	19
10GV_CC3	24942	118	1092	23	615	4018	665	4	0	437	35	341	2795	32	0	91	210	66	26	150	549	57	1335	5	2	27	2	3	1	557	76	0	59	8	2	0	36	282	16	1	15	21	0	37	0	2	168	504	2
10GV_CE1	30565	60	94	11	89	467	356	0	0	81	1	9	454	20	1	217	78	305	2	147	17	19	30	440	0	6	6	1	0	39	37	1	61	36	3	0	6	30	18	1	2	20	1	51	0	0	72	532	4
10GV_CE2	36914	150	356	26	272	281	405	0	2	259	3	44	822	47	0	253	135	780	0	252	192	91	108	288	7	2	44	0	0	89	20	15	287	26	1	0	7	99	20	0	2	34	0	1035	3	0	94	914	32
10GV_CE3	29987	26	1287	7	504	1302	1095	7	3	463	7	35	2736	83	42	289	582	457	0	933	54	275	312	101	0	40	54	0	6	227	194	37	380	146	35	0	121	451	18	1	14	43	0	361	0	1	456	269	224
10GV_VC1	3	20738	17092	8830	153	10	3	0	0	4	0	3	2	902	1	3	1140	0	4	2326	3041	360	2	1	7	2	0	0	2237	0	90	62	0	0	4	0	0	0	472	392	1614	5	0	0	0	0	122	0	1
10GV_VC2	22	15177	2446	4613	32	11	0	0	1	2	2	0	0	781	0	0	174	0	0	307	1506	76	3	1	6	2	0	0	1048	0	20	12	0	0	1	0	0	0	44	76	235	3	0	0	2	1	8	0	0
10GV_VC3	9	29610	10197	9130	88	18	6	2	3	16	9	0	3	1767	3	0	438	1	5	1256	4296	377	0	0	17	2	0	11	903	0	53	18	2	0	4	0	0	0	421	944	1083	5	0	0	0	0	72	0	0
10GV_VE1	7	23603	7367	8083	156	0	1	0	1	1	2	3	2	646	0	1	168	2	15	526	1984	658	0	0	7	0	0	3	1729	0	14	0	0	1	1	0	0	0	36	360	770	2	0	0	1	0	10	0	0
10GV_VE2	8	27668	3383	9720	151	12	1	2	0	6	1	3	0	122	0	1	252	0	5	555	2156	172	1	0	1	0	0	1	432	0	38	21	1	0	0	0	0	0	22	125	403	0	1	1	0	0	9	0	0
10GV_VE3	1	10531	530	3204	9	2	4	0	0	3	3	2	0	12	0	0	33	0	0	50	235	45	0	0	2	0	0	0	190	0	0	2	0	0	0	0	0	0	0	13	178	0	0	0	0	0	5	0	0
10CO_QC1	1	39	477	12	219	464	104	0	4332	813	777	1054	157	32	268	2209	113	340	25	61	29	70	1745	292	0	35	47	0	0	143	74	10	746	96	0	0	8	277	1	0	0	61	0	173	59	491	314	1	20
10CO_QC2	183	296	366	56	395	3094	75	1	744	2025	9442	2455	548	148	634	39	247	697	293	144	100	77	334	26	2	18	456	29	1	233	46	1	909	25	27	4	0	249	0	1	14	31	1	966	87	145	63	14	1
10CO_QC3	4	130	412	22	776	591	323	1	21	484	1701	1379	6587	92	16591	386	263	918	381	47	329	135	3582	694	3	31	256	5	0	94	226	25	581	1207	2	0	0	1346	28	0	16	78	0	124	204	371	205	0	1930
10CO_QE1	3	23	450	5	148	1015	555	1	9172	77	1037	239	33	23	45	118	120	506	11	18	7	38	23	0	0	26	435	77	0	8	25	0	258	12	4	0	0	0	1	10	1	24	1	2	7	2	30	0	1
10CO_QE2	10	61	887	9	591	4992	1138	2	10671	733	6511	6670	575	111	2557	35	328	5124	6643	176	42	226	149	0	7	9	814	801	3	61	94	73	1679	44	3	5	5	61	40	0	22	24	1	457	1	92	322	0	107
10CO_QE3	100	83	826	28	475	8630	384	0	1148	2768	10679	255	62	263	121	61	395	807	184	472	37	198	261	0	0	88	2563	109	0	97	297	35	1674	39	1	0	24	0	24	0	120	15	1	83	85	0	272	0	0
10CO_CC1	2	63	1164	20	387	1472	59	4376	0	727	9169	6030	284	145	32	214	378	62	6	140	18	64	508	1	775	31	18	1	9	13	142	12	123	38	0	0	0	166	14	3	0	2	1	145	0	233	90	1	6
10CO_CC2	2	22	1172	3	108	129	52	1162	1	204	1123	3593	366	29	3	3	118	17	2	40	0	56	151	0	488	11	28	2	1	16	35	6	84	0	2	9	0	196	1	1	0	35	0	269	0	238	18	0	14
10CO_CC3	20	117	2029	16	385	896	217	9912	7	4049	1835	24622	1197	788	1	4	194	26	2	172	9	165	323	0	390	14	52	0	0	58	208	16	395	0	10	2	0	292	2	4	0	48	0	346	0	351	52	0	39
10CO_CE1	2	56	683	10	88	913	100	45470	2	380	5791	6032	754	68	0	3	152	26	1	40	5	707	50	0	384	17	8	7	0	10	43	8	104	0	1	8	1	34	2	0	1	5	0	6	0	15	15	0	470
10CO_CE2	113	76	6497	19	428	3276	513	24612	0	5165	10171	18674	3390	88	7	0	299	354	7	114	26	101	92	0	283	62	87	0	2	74	95	17	1205	0	2	0	2	174	5	1	18	19	0	534	0	30	72	0	16
10CO_CE3	98	21	1230	6	230	1692	651	14318	0	415	40	9558	1155	88	4	12	187	189	0	52	2	178	10	0	1491	11	30	0	0	14	34	0	278	0	15	0	0	120	3	0	5	73	0	86	0	5	29	1	3
10CO_VC1	146	24687	19749	12376	80	16	5	1	3	7	24	2	0	116	1	0	300	4	1	175	129	415	0	0	1	0	1	1	81	0	25	64	10	0	9	0	0	0	94	999	35	40	0	0	0	0	0	5	0
10CO_VC2	132	28634	12922	14073	148	9	8	0	1	1	4	3	4	109	0	3	229	0	5	58	11	378	1	1	0	4	0	0	19	2	24	12	0	0	4	1	0	0	25	110	0	22	3	0	0	0	0	3	0
10CO_VC3	116	19636	17363	14073	86	0	2	1	0	2	2	2	1	62	1	0	294	3	1	107	34	398	3	0	0	2	0	0	53	1	49	12	0	0	2	3	0	0	61	421	23	19	0	0	0	1	2	1	0
10CO_VE1	290	23480	8657	9079	83	19	51	0	81	6	1	5	2	34	6	0	151	2	28	30	27	75	3	0	2	16	8	0	94	9	16	4	1	0	0	17	0	0	20	122	129	7	0	0	0	1	5	6	0
10CO_VE2	30	32535	7378	15719	355	20	16	22	18	5	1	27	41	115	2	5	354	2	9	64	57	726	7	1	0	5	2	8	154	0	94	11	9	0	1	12	0	0	32	157	26	5	0	0	1	0	2	0	0
10CO_VE3	243	21657	7288	11940	122	85	129	2	4	79	9	27	27	28	4	17	384	29	17	48	22	161	21	3	1	7	0	6	27	1	63	8	0	1	2	2	2	5	17	690	30	10	0	5	1	6	6	2	2
10RE_QC1	706	1160	623	156	377	286	296	56	0	207	31	10139	306	58	1794	1207	95	118	583	100	78	80	248	1410	34	67	31	66	7	35	34	3	37	458	0	8	31	158	33	3	27	18	10	67	2046	50	19	13	29
10RE_QC2	305	129	59	12	63	33	36	1	24	185	412	2228	27	40	634	1258	68	9	28	45	7	29	30	83	1	2	47	1211	0	1	21	10	1	121	0	1	1	19	2	2	0	4	9	36	16	30	4	1	25
10RE_QC3	652	555	589	91	1507	156	255	5	773	251	38	3057	12485	213	6445	12920	136	290	798	162	390	133	1466	6609	1	9	71	100	2	115	87	9	204	334	13	7	5	57	26	1	28	147	873	73	1397	493	119	13	79
10RE_QE1	375	296	953	80	881	1200	830	0	39	195	3	30	165	164	43	2	486	626	473	360	166	1621	1	0	0	34	2053	338	37	114	129	54	262	0	0	2379	11	0	167	0	30	903	0	39	0	0	384	1	25
10RE_QE2	671	72	3575	6	1470	2261	1621	11	4	422	26	577	293	288	37	32	415	597	714	318	77	281	104	1	3	99	1673	24	1	179	87	35	309	1	1	441	1	1	172	2	24	9	0	2	75	1	297	8	54
10RE_QE3	55	178	304	41	214	246	257	2	85	26	0	1	2	10	1653	5	73	171	45	33	14	15	40	1	0	19	95	1545	0	19	7	8	43	2	2	2175	0	12	5	1	0	41	10	1	0	0	48	1	10
10RE_CC1	63028	590	694	66	440	1007	168	4	9	297	38	60	695	17	2	211	115	106	11	46	226	41	1512	19	0	17	0	18	0	104	45	7	47	7	3	0	15	157	45	5	3	53	0	21	0	100	131	822	9
10RE_CC2	42420	635	434	45	687	572	184	1	5	68	28	21	1013	13	3	86	319	34	2	137	113	63	1177	9	3	4	0	1	1	82	15	18	12	8	2	4	8	39	18	1	1	32	0	5	1	8	312	1057	0
10RE_CC3	78555	93	215	13	46	146	28	0	0	56	45	31	424	7	20	114	20	17	4	8	20	2	43	4	0	3	1	6	0	10	2	3	24	1	0	1	1	39	2	0	0	2	0	10	0	4	12	579	0
10RE_CE1	11676	151	59	19	17	13	15	3	51	2	0	4	25	3	0	0	11	30	2	5	22	4	1	0	0	7	12	4	0	3	0	0	0	0	0	0	0	0	2	0	0	0	0	4	0	0	14	235	2
10RE_CE2	81690	1120	1618	263	356	773	1620	19	16	29	6	15	163	46	102	25	128	301	7	86	757	41	26	2	2	31	206	7	0	412	23	5	164	10	1	0	2	36	80	3	5	18	1	5	0	0	571	1489	40
10RE_CE3	106657	618	680	150	168	488	1515	2	6	5	8	14	78	35	18	7	90	260	0	41	477	42	16	0	0	68	438	0	7	122	34	2	50	0	0	1	6	8	60	0	12	11	0	0	0	2	263	1016	3
10RE_VC1	234	51329	17960	10392	31	25	18	4	0	16	21	54	31	17	1	99	139	8	7	19	165	47	53	29	1	7	0	3	248	2	7	6	1	1	10	0	0	2	7	123	17	2	0	1	1	1	3	5	0
10RE_VC2	226	43194	6003	5172	33	13	10	0	3	12	21	44	10	6	1	52	27	4	10	15	7	61	37	30	0	1	0	6	191	0	7	12	1	2	0	0	2	1	212	96	8	1	0	1	0	12	9	4	0
10RE_VC3	624	100232	17806	5598	35	88	32	1	416	7	22	29	21	15	7	21	34	4	0	21	73	37	26	21	1	2	3	3	86	5	8	10	0	23	0	1	5	8	122	230	25	2	0	4	14	1	5	12	0
10RE_VE1	291	58039	5717	9006	193	32	12	5	73	9	16	9	11	10	6	14	82	55	9	67	6	89	20	2	0	2	11	6	74	3	11	0	3	1	1	2	0	1	72	7	10	3	0	2	0	1	0	14	1
10RE_VE2	472	42894	5514	7402	40	19	30	3	1	18	8	13	19	48	8	51	257	11	31	62	3	52	5	0	0	1	2	17	126	3	2	9	1	1	0	0	4	4	28	0	44	8	5	2	0	2	1	3	0
10RE_VE3	14	14301	453	1644	8	7	6	2	1	3	0	17	53	3	65	2	30	94	45	8	4	11	1	1	0	1	19	5	40	0	1	1	0	5	0	0	0	0	1	0	2	3	1	0	3	1	0	1	3
5GV_QC	351	531	27	100	8	18	3	14	4	16	2	40	8	1	2	24	1	1	81	3	3	1	13	2	14	3	0	1	0	0	1	1	0	1	0	0	4	1	2	2	0	2	0	0	0	0	0	2	0
5GV_QE	505	977	65	213	375	47	8	176	219	29	0	17	59	7	5	5	9	3	22	3	5	0	12	0	0	2	0	198	5	5	5	2	0	0	214	0	0	0	2	0	2	1	115	5	0	33	3	23	1
5GV_VC	452	587	134	116	74	109	6	6	1	6	6	75	71	2	4	0	10	7	177	11	12	3	22	1	1	0	0	86	4	8	2	0	3	0	37	1	0	3	3	3	4	1	0	0	0	0	1	4	3
5GV_VE	941	812	227	181	3823	7	8	1	3	19	0	6	67	712	2	2	352	80	12	21	173	1	2	11	0	0	1	8	1	0	188	86	3	0	284	0	0	0	0	0	1	0	4	0	0	0	2	6	12
5CO_QC	882	1879	583	290	1013	6	34	4	8	648	1	430	224	840	1	43	68	7	0	6	383	0	4	6	31	99	1	1	1	22	0	1	3	1	118	0	36	2	195	46	1	0	0	16	0	0	97	10	1
5CO_QE	1001	1656	415	520	439	183	105	3	224	38	27	59	74	527	2	111	104	127	0	15	3	5	46	0	1	55	4	2	1	8	2	0	6	2	225	0	3	10	342	3	0	197	0	5	0	7	7	6	4
5CO_VC	1072	952	1879	170	85	45	70	2	0	38	9	5	5	673	2	1	22	2	6	28	173	6	3	1	33	2	4	1	41	0	2	557	2	0	1188	2	1	0	10	4	23	0	1	0	0	3	3	3	0
5CO_VE	8601	427	105	109	152	49	2	1	18	7	6	3	2	12	1	1	116	0	6	2	11	0	5	1	35	296	117	0	17	0	0	0	0	1	850	0	0	0	1	3	3	0	0	0	178	0	0	76	1
5RE_QC	645	6118	1816	1974	8359	393	13	1	24	162	43	174	145	2562	3	3	85	119	150	14	68	529	3	1	938	414	2	184	11	84	3	4	271	0	162	0	77	0	142	58	15	123	1	0	1	0	0	80	0
5RE_QE	887	815	675	169	53557	93	151	4	11	163	8	240	315	2805	1	108	2025	1	71	202	240	560	1	0	47	283	0	9	63	53	1	301	75	1	160	0	0	0	36	14	7	356	0	1	0	58	0	0	0
5RE_VC	347	926	464	268	54183	37	5	2	0	46	5	240	269	2213	2	3	2753	3	7	65	207	656	3	0	1	38	7	6	10	22	2	212	3	0	41	1	0	0	19	0	10	92	1	0	1	0	0	0	0
5RE_VE	177	375	37	114	5640	5	6	0	0	12	6	1	0	174	0	0	544	0	0	0	32	10	0	0	4	58	0	0	3	0	0	1	0	0	0	0	0	0	26	18	3	0	0	0	0	0	0	0	0
7GV_QC	32	221	133	60	14	22	8	1	53	33	9	29	10	12	2	33	9	13	1	0	1	3	37	3	3	1	4	0	0	5	0	0	6	2	6	0	0	3	0	0	0	1	0	3	2	11	4	0	0
7GV_QE	951	2762	1070	580	8	444	119	2	7	163	120	55	16	4	5	48	10	14	181	98	5	3	319	1	6	3	9	2	0	4	1	0	9	0	132	0	0	3	3	0	69	3	0	10	0	3	2	0	94
7GV_VC	348	2436	93	285	311	60	31	5	0	39	23	41	78	29	194	5	456	10	6	844	7	78	33	9	22	1	5	30	0	1	94	3	12	15	188	0	0	16	0	0	0	4	0	2	2	1	5	0	26
7GV_VE	885	470	44	80	112	22	9	1	114	12	8	16	3	1	105	2	47	5	1	115	0	17	0	0	2	2	7	3	0	0	14	0	2	17	194	0	0	0	0	0	0	1	0	0	0	0	1	30	0
7CO_QC	632	6081	685	1838	467	489	90	5	138	359	91	120	27	5	31	2	340	82	102	2	11	97	6	3	1237	72	14	94	1	3	0	2	102	2	426	1	18	5	3	0	1	6	49	6	0	0	3	0	1
7CO_QE	622	445	468	131	182	130	9	3	15	39	129	19	66	3	6	4	18	21	3	170	6	7	13	1	2	0	28	21	2	6	5	0	18	1	771	2	5	0	3	2	2	0	0	1	1	0	1	0	0
7CO_VC	104	233	114	114	6738	205	8	57	0	13	118	441	2	1026	8	2	799	0	11	525	1	132	6	85	20	3	0	0	1	2	1266	0	1	0	382	0	0	4	1	163	0	562	14	0	0	4	0	1	1
7CO_VE	239	242	107	30	4411	78	50	25	2	4	13	112	57	703	0	0	2252	0	10	207	1	50	3	0	10	3	1	6	32	1	2	134	1	0	82	76	0	2	0	0	0	1902	0	4	0	4	3	0	1
7RE_QC	709	2863	121	534	437	284	7	127	149	64	188	553	25	7	4	169	8	3	8	184	4	121	7	0	97	9	4	108	0	2	4	0	5	0	860	8	0	3	4	1	0	1	0	8	0	4	3	0	220
7RE_QE	563	2347	1157	192	843	50	123	581	14	13	75	87	10	131	3	1	2321	3	2	4027	0	558	71	0	9	14	0	40	0	2	162	2	2	0	0	43	0	0	130	0	0	0	2	1	0	0	1	64	5
7RE_VC	876	1168	352	435	1181	65	41	322	0	76	131	262	51	133	1	2	346	11	0	0	2	4	8	0	2	15	2	1	0	2	3	4	17	1	0	1	97	1	2	0	0	1	0	5	0	0	1	6	1
7RE_VE	2307	166	253	71	1094	42	31	167	6	39	0	146	183	19	31	4	392	9	3	4	1	7	5	1	20	0	3	0	1	1	421	1	8	1	515	1	4	116	280	2	0	156	0	2	1	2	5	270	0
10GV_QC	1178	1241	694	161	3213	44	111	108	96	30	42	35	4	1284	7	2	145	10	0	6	6	5	0	1	5	3	9	6	4	0	2	1	0	0	283	0	0	2	6	11	1	5	0	0	1	0	0	11	0
10GV_QE	997	817	3845	373	14696	85	294	5	1	9	1	34	15	8282	4	26	583	36	1	2119	301	10409	9	15	1	80	1	2	474	6	619	4601	5	1	259	0	2	2	51	2	421	1848	2	1	1	1	2	51	0
10GV_VC	778	737	779	262	1791	85	7	7	0	2	2	59	8	519	6	1	542	4	1	206	268	92	4	2	3	49	0	3	1	2	0	0	1	1	244	5	0	0	2	58	1	0	1	0	0	0	1	9	1
10GV_VE	909	547	245	68	1493	301	2	0	245	93	0	0	21	219	1	0	132	0	212	18	87	151	0	0	0	3	0	4	0	2	0	0	0	0	30	0	0	0	0	3	0	10	0	0	0	0	0	1	0
10CO_QC	250	875	4231	333	13700	72	7	1	12	4	1	1	182	2564	0	1	746	22	68	162	332	3122	12	0	0	95	0	1	14	1	561	240	0	0	69	1	0	0	1	416	4	33	0	0	0	0	43	0	12
10CO_QE	496	1632	633	248	1239	1183	5273	0	67	3124	118	178	1303	106	1	121	313	1557	527	307	30	157	112	377	43	169	40	37	0	0	12	0	0	50	38	1	0	69	6	7	8	86	5	0	0	0	0	0	19
10CO_VC	384	607	2313	29	8646	6599	1616	0	0	2505	20	53	99	756	0	6440	253	855	675	1	0	299	1557	104	0	2534	59	130	0	329	86	0	0	54	0	25	34	70	65	18	0	33	8	0	3	0	193	0	0
10CO_VE	303	453	277	109	1233	0	1	0	0	0	1	2	3	1500	0	0	619	0	0	13	1	492	0	0	0	10	0	1	0	26	342	0	0	0	11	0	0	0	9	16	0	68	0	0	0	0	0	0	13
10RE_QC	35	644	27	211	1245	11	5	0	198	256	0	1	11	6995	2	9	40	2	2	102	199	698	0	4	0	0	0	4	0	1	767	22	21	1	8	0	1	0	0	0	0	47	2	0	2	0	0	1	0
10RE_QE	190	68	177	4	503	36	2	0	0	1	0	69	5	845	0	1	1	2	1	1	0	13	16	0	0	0	1	1	0	55	218	0	1	0	1	4	0	1	0	1	0	1	0	0	0	0	1	0	5
10RE_VC	361	395	381	119	2973	4	29	103	0	2	0	1	58	8525	0	0	203	1	0	457	0	1291	1	0	0	1	2	1	0	1	760	82	0	0	148	0	0	0	0	0	0	116	0	0	0	65	1	0	0
10RE_VE	107	428	2	51	503	0	0	0	0	0	0	0	0	155	1	0	0	0	0	35	0	36	0	0	0	1	0	71	0	0	134	0	0	0	57	0	0	0	0	0	0	31	0	0	0	0	0	0	0
temoin_B	460	1091	1319	198	203	1275	22	0	1	24	861	34	1	2	96	293	15	5	68	67	179	12	167	187	0	0	0	836	0	58	0	0	0	413	222	0	248	0	0	0	0	235	0	0	0	0	21	0	0
[truncated: 4,311 more columns]
