# Supplementary material for: Foliar fungal communities strongly differ between habitat patches in a landscape mosaic
Source: PeerJ. 2016 Nov 3;4:e2656. doi: 10.7717/peerj.2656 (PMC5101609; doi:10.7717/peerj.2656)
Supplement: Supplemental Information 1 [file peerj-04-2656-s001.zip › data/SCRIPT_R_Fort.Rmd]

---
title: "Script Fort et al."
author: "Thomas Fort"
date: "08 September 2016"
output: html_document
---

This script use the `FC13_data` object, which was created whith the `FC13_dataset_creation.R` script.

# 0. Dataset and packages import

Required packages :

```{r Packages, warning=FALSE, message=FALSE}
library(knitr)
opts_chunk$set(out.width = '\\maxwidth') # Figures with maximal width 

# Graphical tools :
library(lattice)
library(latticeExtra)
library(gridExtra)
library(VennDiagram)
library(plotrix)

# Linear mixed models :
library(lme4)
library(lsmeans)
library(lmerTest)
library(MuMIn)

# Multivariate analyses :
library(vegan)

# Diverse functions and colors :
load("FC13_functions.RData")
```

Data import :

```{r}
load("FC13_data")

otus <- FC13_data$otus$mean_rarefy_s196
mapfile <- FC13_data$mapfile$s196
mapfile$compartment <- factor(mapfile$compartment, levels=c("leaf", "bioaerosol"))
taxo <- FC13_data$blast$s196_mean_rarefy
colnames(taxo)[1] <- "identity"

## Check if the objects match :
dim(otus) ; dim(mapfile) ; dim(taxo) 

sum(colnames(otus)==rownames(taxo)) == ncol(otus) # Must be TRUE
sum(rownames(otus)==rownames(mapfile)) == nrow(otus) # Must be TRUE
```


_______________________________________________________________________________

# 1. Descriptive statistics

## Stats on the dataset

Non fongic OTUs :
```{r}
# BLAST unassigned OTUs
otus_nonid <- FC13_data$otus$raw[,FC13_data$blast$raw$kingdom=="unk"]
ncol(otus_nonid) # Nb of OTUs
sum(otus_nonid) # Nb of sequences
sum(otus_nonid)/sum(FC13_data$otus$raw)*100 # Prct of sequences


# OTUs assigned, but not to Fungi
taxo_nonfungi<- FC13_data$blast$raw[!FC13_data$blast$raw$kingdom%in%c("Fungi", "unk"),]
dim(taxo_nonfungi)
otus_nonfungi <- FC13_data$otus$raw[,colnames(FC13_data$otus$raw)%in%rownames(taxo_nonfungi)]
dim(otus_nonfungi)
sum(otus_nonfungi)
sum(otus_nonfungi)/sum(FC13_data$otus$raw)*100


# Among them, OTUs assigned to plants ("Tracheophyta")
taxo_veg <- FC13_data$blast$raw[FC13_data$blast$raw$division=="Tracheophyta",]
dim(taxo_veg)
otus_veg <- FC13_data$otus$raw[,colnames(FC13_data$otus$raw)%in%rownames(taxo_veg)]
dim(otus_veg)
sum(otus_veg)


# Plant genus represented
veg_genus <- aggregate(t(otus_veg)~as.matrix(taxo_veg$genus), FUN=sum)
rownames(veg_genus) <- veg_genus[,1] ; veg_genus <- veg_genus[,-1]
sort(rowSums(veg_genus), decreasing = T) # Nb of sequences for each genus
sort(table(droplevels(taxo_veg$genus)), decreasing = T) # Nb of OTUs for each genus

```

Control sequences (fungal only)
```{r}
otus_control <- FC13_data$otus$fungi[FC13_data$mapfile$raw$compartment=="temoin",]
otus_control <- otus_control[,colSums(otus_control)>0]
ncol(otus_control)
sum(otus_control)
data.frame(ab_ctrl=colSums(otus_control), prop_ctrl=colSums(otus_control)/sum(otus_control)*100, tax=FC13_data$blast$raw[rownames(FC13_data$blast$raw)%in%colnames(otus_control),"species"])
```

Stats on datasets (raw OTU table, with only fungal OTUs, without the control samples, without the two shorter samples, and averaged under 100 rarefactions at the threshold of 420 sequences) :
```{r}
result <- NULL
for(i in 1:5){
    temp_data <- FC13_data$otus[[i]]
    temp_nbotus <- rowSums(ifelse(temp_data>0,1,0))
    temp_res <- c(
        seq_tot = sum(temp_data), # number of sequence
        seq_mean = mean(rowSums(temp_data)), # average number of sequences per sample
        seq_std = stderr(rowSums(temp_data)), # standard error of the mean
        seq_min = min(rowSums(temp_data)), # number of sequences in the shorter sample
        seq_max = max(rowSums(temp_data)), # number of sequences in the larger sample
        otus_tot = sum(ifelse(colSums(temp_data)>0, 1, 0)), # number of OTUs
        otus_mean = mean(temp_nbotus), # average number of OTUs per sample
        otus_std = stderr(temp_nbotus), # standard error of the mean
        otus_min = min(temp_nbotus), # number of OTUs in the shorter sample
        otus_max = max(temp_nbotus) # number of OTUs in the larger sample
        )
    result <- cbind(result, temp_res)
    colnames(result)[i] <- names(FC13_data$otus)[i]
}
kable(round(result, 2))
```


## Taxonomic assignations :


### Venn diagram
Nomber of OTUs in common between airborne (in both habitat), vineyard leaves and forest tree (all) leaves.


```{r}
comp <- as.factor(paste(mapfile$compartment, mapfile$habitat, sep="_"))
levels(comp) <- c("B", "B", "LF", "LV") #B=Bioa, LF=leaves in forest, LV=leaves in vineyard
shared <- shared.species(FC13_data$otus$s196, comp)
couleur <- c("darkblue", "#00CCFF", "green4", "red")
VD <- plot.venn(shared, ind=F, col=c(COL$bioaF, COL$Q, COL$V), lwd=rep(4,3))
grid.newpage() ;grid.arrange(gTree(children=VD))
```


OTUs shared by all the compartments :

```{r}
otusX <- otus[,colnames(otus)%in%shared$specific$B_LF_LV]
to_see <- names(sort(colSums(otusX), decreasing=T)[1:12])
otus_to_see <- otusX[,colnames(otusX)%in%to_see]

kable(
    cbind(
    abundance = colSums(otus_to_see), 
    rltv = round(colSums(otus_to_see)/sum(colSums(otus))*100, 2),
    occ = colSums(ifelse(otus_to_see>0,1,0)),
    taxo[which(rownames(taxo)%in%to_see),c(1,10,11,13:18)]
    )[order(colSums(otus_to_see), decreasing=T),]
    )

otus_to_see_B <- otus_to_see[mapfile$compartment=="bioaerosol",]
otus_to_see_LF <- otus_to_see[mapfile$compartment=="leaf"&mapfile$habitat=="forest",]
otus_to_see_LV <- otus_to_see[mapfile$compartment=="leaf"&mapfile$habitat=="vineyard",]

kable(
    cbind(
    ab_B = colSums(otus_to_see_B), 
    rltv_B = round(colSums(otus_to_see_B)/sum(colSums(otus[mapfile$compartment=="bioaerosol",]))*100, 2),
    occ_B = colSums(ifelse(otus_to_see_B>0,1,0)),
    rank_B = match(colnames(otus_to_see_B),colnames(otus[mapfile$compartment=="bioaerosol",])[order(colSums(otus[mapfile$compartment=="bioaerosol",]), decreasing = T)]),
    
    ab_LF = colSums(otus_to_see_LF), 
    rltv_LF = round(colSums(otus_to_see_LF)/sum(colSums(otus[mapfile$compartment=="leaf"&mapfile$habitat=="forest",]))*100, 2),
    occ_LF = colSums(ifelse(otus_to_see_LF>0,1,0)),
    rank_LF = match(colnames(otus_to_see_LF),colnames(otus[mapfile$compartment=="leaf"&mapfile$habitat=="forest",])[order(colSums(otus[mapfile$compartment=="leaf"&mapfile$habitat=="forest",]), decreasing = T)]),
    
    ab_LV = colSums(otus_to_see_LV), 
    rltv_LV = round(colSums(otus_to_see_LV)/sum(colSums(otus[mapfile$compartment=="leaf"&mapfile$habitat=="vineyard",]))*100, 2),
    occ_LV = colSums(ifelse(otus_to_see_LV>0,1,0)),
    rank_LV = match(colnames(otus_to_see_LV),colnames(otus[mapfile$compartment=="leaf"&mapfile$habitat=="vineyard",])[order(colSums(otus[mapfile$compartment=="leaf"&mapfile$habitat=="vineyard",]), decreasing = T)])
        )[order(colSums(otus_to_see), decreasing=T),]
    )
```


### Taxonomic diagrams :

Generate the data :
```{r}
otus <- FC13_data$otus$s196
mapfile <- FC13_data$mapfile$s196
taxo <- FC13_data$blast$s196
colnames(taxo)[1] <- "identity"

temp <- aggregate(t(otus), as.data.frame(taxo$division), sum)
data.frame(division=temp[,1],
           nb_seq=rowSums(temp[,-1]),
           prop=rowSums(temp[,-1])/sum(temp[,-1])*100)

# 1- Division
comp <- as.factor(paste(mapfile$compartment, mapfile$habitat, sep="_"))
levels(comp) <- c("B", "B", "LF", "LV")
table(comp)

rowSums(aggregate(otus, as.data.frame(comp), sum)[,-1])
chart_division <- taxo.table(otus, levelchange(lastlevel(taxo$division, "unk"),"unk", "Unassigned"), fact=comp)


# 2 a. Ascomycetes
taxo_asco <- droplevels(taxo[taxo$division=="Ascomycota",])
otus_asco <- otus[,colnames(otus)%in%rownames(taxo_asco)]
chart_asco_class <- taxo.table(otus_asco, levelchange(lastlevel(factNAs(taxo_asco$class, "Unassigned"), "unk"), "unk", "Unassigned"), fact=comp)


# 2 b. Basidiomycetes
taxo_basidio <- droplevels(taxo[taxo$division=="Basidiomycota",])
otus_basidio <- otus[,colnames(otus)%in%rownames(taxo_basidio)]
chart_basidio_class <- taxo.table(otus_basidio, levelchange(lastlevel(factNAs(taxo_basidio$class, "Unassigned"), "unk"), "unk", "Unassigned"), fact=comp)

##
div_B <- chart_division$taxoagg[1,] ; div_B <- ifelse(div_B==0, 0.00001,div_B)
class_B <- c(chart_asco_class$taxoagg[1,], chart_basidio_class$taxoagg[1,], div_B[3:6]) ; class_B <- ifelse(class_B==0, 0.00001,class_B)

div_FL <- chart_division$taxoagg[2,] ; div_FL <- ifelse(div_FL==0, 0.00001,div_FL)
class_FL <- c(chart_asco_class$taxoagg[2,], chart_basidio_class$taxoagg[2,], div_FL[3:6]) ; class_FL <- ifelse(class_FL==0, 0.00001,class_FL)

div_VL <- chart_division$taxoagg[3,] ; div_VL <- ifelse(div_VL==0, 0.00001,div_VL)
class_VL <- c(chart_asco_class$taxoagg[3,], chart_basidio_class$taxoagg[3,], div_VL[3:6]) ; class_VL <- ifelse(class_VL==0, 0.00001,class_VL)

```


Multiple piecharts:
```{r}
par(mfrow=c(2,2), mar=c(1,1,1,1))
EDG <- 200

pie(1, radius=1, init.angle=90, col=c('white'), border = NA, labels='', main="Bioaerosols")
floating.pie(0,0,class_B, radius=1, startpos=pi/2, col=COL.TAXO$CLASS,border=NA, edges=EDG)
floating.pie(0,0, 1,radius=0.52, col=c('white'), border = NA, edges=EDG)
floating.pie(0,0, div_B, radius=0.5, startpos=pi/2, col=COL.TAXO$DIV, border = NA, edges=EDG)

pie(1, radius=1, init.angle=90, col=c('white'), border = NA, labels='', main="Forest leaves")
floating.pie(0,0,class_FL, radius=1, startpos=pi/2, col=COL.TAXO$CLASS,border=NA, edges=EDG)
floating.pie(0,0, 1,radius=0.52, col=c('white'), border = NA, edges=EDG)
floating.pie(0,0, div_FL, radius=0.5, startpos=pi/2, col=COL.TAXO$DIV, border = NA, edges=EDG)

pie(1, radius=1, init.angle=90, col=c('white'), border = NA, labels='', main="Grapevine leaves")
floating.pie(0,0,class_VL, radius=1, startpos=pi/2, col=COL.TAXO$CLASS,border=NA, edges=EDG)
floating.pie(0,0, 1,radius=0.52, col=c('white'), border = NA, edges=EDG)
floating.pie(0,0, div_VL, radius=0.5, startpos=pi/2, col=COL.TAXO$DIV, border = NA, edges=EDG)
par(mfrow=c(1,1))
```

Legend :
```{r}
par(mfrow=c(1,1), mar=c(5, 4, 4, 2) + 0.1)
pie(1, radius=1, init.angle=90, col=c('white'), border = NA, labels='', main="Bioaerosols")
legend(-1, 1,names(div_B), col=COL.TAXO$DIV, bty='n',pch=15, ncol=1, border=0, pt.cex=2, cex=0.8)
legend(0, 1,names(class_B), col=COL.TAXO$CLASS, bty='n',pch=15, ncol=1, border=0, pt.cex=2, cex=0.8)
```


_______________________________________________________________________________
Differences airborne and foliar communities

```{r}
set.seed(16)
fit_BL <- adonis(FC13_data$dist$bray~compartment, strata=mapfile$site, data=mapfile)
fit_BL
```


_______________________________________________________________________________

# 2. Richness models

## Model for leaves

Complete model : 
```{r}
fit_data_l <- mapfile[mapfile$compartment=="leaf",] # Data subset

fit_rl_complete <- lmer(richness~date*species*edge+(1|site), data=fit_data_l)
rand(fit_rl_complete)
anova(fit_rl_complete)

# Conditionnal and Marginal coefficients of determination:
r.squaredGLMM(fit_rl_complete)

# Model residuals :
par(mfrow=c(1,2)) ; plot(residuals(fit_rl_complete), main="Residuals plot") ; abline(h=0, lty=3, col="red"); qqnorm(resid(fit_rl_complete)) ; qqline(resid(fit_rl_complete), lty = 3, col = "red") ; par(mfrow=c(1,1))

# pairwise lsmeans comparisons
pwds <- lsmeans::lsmeans(fit_rl_complete, pairwise~date*species, adjust="tukey")
pwds$contrasts
cld(pwds, Letters=LETTERS, sort=F)
lsmeans::lsmeans(fit_rl_complete, pairwise~species*edge, adjust="tukey")$contrasts

plot(difflsmeans(fit_rl_complete), effs = "date:species")
plot(difflsmeans(fit_rl_complete), effs = "species:edge")

```

Figure: Richness ~ Date*species (Q+V only)
```{r}
couleurs <- c(COL$Q, COL$V)

data.barchart <- droplevels(aggregate(richness~species+date, data=mapfile[mapfile$compartment=="leaf"&mapfile$species%in%c("V","Q"),], FUN=function(x) cbind(mean(x),stderr(x))))

barchart(richness[,1]~date, groups=species, data=data.barchart,
			stderr=data.barchart$richness[,2],
			prepanel=prepanel,
			panel=function(x, y, subscripts, groups, stderr, box.ratio, ...){
				panel.barchart(x, y, subscripts=subscripts,
									groups=groups, box.ratio=box.ratio,origin=0, ...)
				panel.err(x, y, subscripts=subscripts,
							 groups=groups, box.ratio=box.ratio,stderr=stderr)
			},
			between=list(x=1,y=1),
			xlab="Date", ylab="OTU richness",
			par.settings = list(layout.heights=list(strip=1.45),
									  superpose.polygon=list(col=couleurs)),
			ylim=c(0, 110),
			scales=list(x=list(rot=0,labels=c("May","July","October")), y=list(at=seq(0, 120, 20))),
			auto.key=list(space="top",points=FALSE,rectangles=TRUE,columns=2,text=c("Oak","Grapevine"))
)

```

Figure: Richness ~ Date*species (all species)

```{r}
couleurs <- c(COL$Cb, COL$Cs, COL$Q, COL$V)

data.barchart <- aggregate(richness~species+date, data=mapfile[mapfile$compartment=="leaf",], FUN=function(x) cbind(mean(x),stderr(x)))

barchart(richness[,1]~date, groups=species, data=data.barchart,
			stderr=data.barchart$richness[,2],
			prepanel=prepanel,
			panel=function(x, y, subscripts, groups, stderr, box.ratio, ...){
				panel.barchart(x, y, subscripts=subscripts,
									groups=groups, box.ratio=box.ratio,origin=0, ...)
				panel.err(x, y, subscripts=subscripts,
							 groups=groups, box.ratio=box.ratio,stderr=stderr)
			},
			between=list(x=1,y=1),
			xlab="Date", ylab="OTU richness",
			strip=strip.custom(factor.levels=c("Hornbeam", "Chestnut","Oak", "Grapevine"), bg="white"),
			par.settings = list(layout.heights=list(strip=1.45),
									  superpose.polygon=list(col=couleurs)),
			ylim=c(0, 110),
			scales=list(x=list(rot=0,labels=c("May","July","October")), y=list(at=seq(0, 120, 20))),
			auto.key=list(space="top",points=FALSE,rectangles=TRUE,columns=4,text=c("Hornbeam","Chestnut","Oak","Grapevine"))
)

```

Figure: Richness ~ species*edge (all species)

```{r}
couleurs <- c(COL$centre, COL$edge)

data.barchart <- aggregate(richness~species+edge, data=mapfile[mapfile$compartment=="leaf",], FUN=function(x) cbind(mean(x),stderr(x)))

barchart(richness[,1]~species, groups=edge, data=data.barchart,
			stderr=data.barchart$richness[,2],
			prepanel=prepanel,
			panel=function(x, y, subscripts, groups, stderr, box.ratio, ...){
				panel.barchart(x, y, subscripts=subscripts,
									groups=groups, box.ratio=box.ratio,origin=0, ...)
				panel.err(x, y, subscripts=subscripts,
							 groups=groups, box.ratio=box.ratio,stderr=stderr)
			},
			between=list(x=1,y=1),
			xlab="Date", ylab="OTU richness",
			par.settings = list(layout.heights=list(strip=1.45),
									  superpose.polygon=list(col=couleurs)),
			ylim=c(0, 110),
			scales=list(x=list(rot=0,labels=c("Hornbeam", "Chestnut","Oak", "Grapevine")), y=list(at=seq(0, 120, 20))),
			auto.key=list(space="top",points=FALSE,rectangles=TRUE,columns=2,text=c("Centre","Edge"))
)
```


## Model for Bioaerosols

```{r}
fit_data_b <- mapfile[mapfile$compartment=="bioaerosol",]

fit_rb_complete <- lmer(richness~date*species*edge+(1|site), data=fit_data_b)
rand(fit_rb_complete)
anova(fit_rb_complete)

# Conditionnal and Marginal coefficients of determination:
r.squaredGLMM(fit_rb_complete)

# Model residuals :
par(mfrow=c(1,2)) ; plot(residuals(fit_rb_complete), main="Residuals plot") ; abline(h=0, lty=3, col="red"); qqnorm(resid(fit_rb_complete)) ; qqline(resid(fit_rb_complete), lty = 3, col = "red") ; par(mfrow=c(1,1))

# pairwise lsmeans comparisons
lsmeans::lsmeans(fit_rb_complete, pairwise~species, adjust="tukey")$contrasts
```


Figures :

```{r}
couleurs <- c(COL$bioaF, COL$bioaV)

stripplot(richness~species, data=mapfile[mapfile$compartment=="bioaerosol",], between=list(x=1),
          panel=function(x, y, ...) {
              meanval <- aggregate(y ~ x, data = environment(), FUN = mean)
              panel.barchart(meanval[,1], meanval[,2], horizontal=F, col=couleurs)
              panel.sebars(x, y,ends="both", angle=90,length=0.025, lwd=1)
          }, 
          xlab="Habitat", ylab="Airborne OTU richness",
          scales=list(x=list(rot=0,labels=c("Forest","Vineyard"))),
          ylim=c(0, 70)
)

```


________________________________________________________________________________
# 3. PERMANOVA Bray-Curtis models :

## Leaves

```{r}
leaf_dist <- as.dist(subset(as.matrix(FC13_data$dist$bray), subset=mapfile$compartment=="leaf", select=mapfile$compartment=="leaf"))
leaf_mapfile <- mapfile[mapfile$compartment=="leaf",]
```

Bray-curtis distance between each species couple, for each date, constraint by site
```{r}
MAPFILE <- leaf_mapfile
DIST <- leaf_dist
spe_vect<- c("Q","Cs", "Cb","V")
RESULT <- NULL
for(i in 1:3)
{
	spe_i <- spe_vect[i]
	for(j in seq(i+1, 4, 1))
	{
		temp.res <- as.data.frame(matrix(NA, ncol = 5, nrow=1, dimnames = list(c("bc"), c("cmp", "date","nb", "mean", "sd"))))
		spe_j <- spe_vect[j]
		
		for(m in c("5", "7", "10"))
		{
			tdRE <- subset(as.matrix(DIST), subset=MAPFILE$species==spe_i&MAPFILE$date==m&MAPFILE$site=="RE", select=MAPFILE$species==spe_j&MAPFILE$date==m&MAPFILE$site=="RE")
			tdGV <- subset(as.matrix(DIST), subset=MAPFILE$species==spe_i&MAPFILE$date==m&MAPFILE$site=="GV", select=MAPFILE$species==spe_j&MAPFILE$date==m&MAPFILE$site=="GV")
			tdCO <- subset(as.matrix(DIST), subset=MAPFILE$species==spe_i&MAPFILE$date==m&MAPFILE$site=="CO", select=MAPFILE$species==spe_j&MAPFILE$date==m&MAPFILE$site=="CO")
			
			temp.vecdist <- c(as.vector(tdRE), as.vector(tdGV), as.vector(tdCO))
			
			temp.res$cmp <- paste(spe_i, spe_j)
			temp.res$date <- m
			temp.res$nb <- length(temp.vecdist)
			temp.res$mean <- mean(temp.vecdist)
			temp.res$sd <- sd(temp.vecdist)
			RESULT <- rbind(RESULT, temp.res)
		}
	}
}

RESULT
```


```{r}
set.seed(16)
fit_cl <- adonis(leaf_dist~date*species*edge, strata=leaf_mapfile$site, data=leaf_mapfile)
fit_cl
```


PERMANOVA model for each species, date*edge :

Oak :
```{r}
SUB_Q <- mapfile$compartment=="leaf"&mapfile$species=="Q"
dist_Q <- as.dist(subset(as.matrix(FC13_data$dist$bray), subset=SUB_Q, select=SUB_Q))
mapfile_Q <- mapfile[SUB_Q,]
set.seed(16)
fit_clQ <- adonis(dist_Q~date*edge, strata=mapfile_Q$site, data=mapfile_Q)
fit_clQ
p.adjust(fit_clQ$aov.tab$`Pr(>F)`, n=4, method="BY")
```

Chestnut :
```{r}
SUB_Cs <- mapfile$compartment=="leaf"&mapfile$species=="Cs"
dist_Cs <- as.dist(subset(as.matrix(FC13_data$dist$bray), subset=SUB_Cs, select=SUB_Cs))
mapfile_Cs <- mapfile[SUB_Cs,]
set.seed(16)
fit_clCs <- adonis(dist_Cs~date*edge, strata=mapfile_Cs$site, data=mapfile_Cs)
fit_clCs
p.adjust(fit_clCs$aov.tab$`Pr(>F)`, n=4, method="BY")
```

Hornbeam :
```{r}
SUB_Cb <- mapfile$compartment=="leaf"&mapfile$species=="Cb"
dist_Cb <- as.dist(subset(as.matrix(FC13_data$dist$bray), subset=SUB_Cb, select=SUB_Cb))
mapfile_Cb <- mapfile[SUB_Cb,]
set.seed(16)
fit_clCb <- adonis(dist_Cb~date*edge, strata=mapfile_Cb$site, data=mapfile_Cb)
fit_clCb
p.adjust(fit_clCb$aov.tab$`Pr(>F)`, n=4, method="BY")
```

Grapevine :
```{r}
SUB_V <- mapfile$compartment=="leaf"&mapfile$species=="V"
dist_V <- as.dist(subset(as.matrix(FC13_data$dist$bray), subset=SUB_V, select=SUB_V))
mapfile_V <- mapfile[SUB_V,]
set.seed(16)
fit_clV <- adonis(dist_V~date*edge, strata=mapfile_V$site, data=mapfile_V)
fit_clV
p.adjust(fit_clV$aov.tab$`Pr(>F)`, n=4, method="BY")
```


Figure  NMDS leaves bray-curtis :

```{r, results="hide"}
leaf_dist <- as.dist(subset(as.matrix(FC13_data$dist$bray), subset=mapfile$compartment=="leaf", select=mapfile$compartment=="leaf"))
leaf_mapfile <- mapfile[mapfile$compartment=="leaf",]
set.seed(16)
nmds_leaf <- metaMDS(leaf_dist, k=2, trymax=200, halfchange=T)
nmds_leaf$stress
stressplot (nmds_leaf)

plot_data <- cbind(leaf_mapfile, axe1=nmds_leaf$points[,1], axe2=nmds_leaf$points[,2])
```

NMDS feuilles date:species (only Q+V)
```{r}
couleurs=c(rep(COL$Q, 3), rep(COL$V, 3), rep(rgb(1,1,1,0),6))

xyplot(axe2~axe1, groups=factor(paste(species, date, sep=""), levels=c("Q5", "Q7", "Q10", "V5", "V7", "V10", "Cb5", "Cb7", "Cb10", "Cs5", "Cs7", "Cs10")), data=plot_data, par.settings = list(superpose.symbol=list(pch=c(16, 2,  4), col=couleurs, cex=1)),
       panel=function(x, y, lty, lwd, ...){
           panel.xyplot(x, y, ...)
           panel.ellipse(x, y, ..., center.cex=0, col=couleurs, lty=c(1, 2, 3), lwd=2)
           #ltext(x,y,labels=rownames(plot_data))
       },
       xlab="NMDS axis 1", ylab="NMDS axis 2", ylim=c(-1.2, 1.2),
       key=list(corner=c(0.98,0.02), columns=1,
                text=list(c("May","July", "October")),
                points=list(pch=c(16,2,4), col=1, cex=1), 
                lines=list(col=1, lty=c(1,2,3), lwd=2))
)
```

NMDS leaves date:species (all species)
```{r}
couleurs=c(rep(COL$Q, 3), rep(COL$V, 3), rep(COL$Cb,3), rep(COL$Cs,3))
xyplot(axe2~axe1, groups=factor(paste(species, date, sep=""), levels=c("Q5", "Q7", "Q10", "V5", "V7", "V10", "Cb5", "Cb7", "Cb10", "Cs5", "Cs7", "Cs10")), data=plot_data, par.settings = list(superpose.symbol=list(pch=c(16, 2,  4), col=couleurs, cex=1)),
       panel=function(x, y, lty, lwd, ...){
           panel.xyplot(x, y, ...)
           panel.ellipse(x, y, ..., center.cex=0, col=couleurs, lty=c(1, 2, 3), lwd=2)
       },
       xlab="NMDS axis 1", ylab="NMDS axis 2",
       key=list(corner=c(0.98,0.02), columns=1,
                text=list(c("May","July", "October")),
                points=list(pch=c(16,2,4), col=1, cex=1), 
                lines=list(col=1, lty=c(1,2,3), lwd=2))
)
```


## Bioaerosols

```{r}
bioa_dist <- as.dist(subset(as.matrix(FC13_data$dist$bray), subset=mapfile$compartment=="bioaerosol", select=mapfile$compartment=="bioaerosol"))
bioa_mapfile <- mapfile[mapfile$compartment=="bioaerosol",]
```

```{r}
set.seed(16)
fit_cb <- adonis(bioa_dist~date*species*edge, strata=bioa_mapfile$site, data=bioa_mapfile)
fit_cb
```


Figures NMDS Bioaerosols :

```{r, results="hide"}
bioa_dist <- as.dist(subset(as.matrix(FC13_data$dist$bray), subset=mapfile$compartment=="bioaerosol", select=mapfile$compartment=="bioaerosol"))
bioa_mapfile <- mapfile[mapfile$compartment=="bioaerosol",]
set.seed(16)
nmds_bioa <- metaMDS(bioa_dist, k=2, trymax=200, halfchange=T)
nmds_bioa$stress
# stressplot (nmds_bioa) 

plot_data <- cbind(bioa_mapfile, axe1=nmds_bioa$points[,1], axe2=nmds_bioa$points[,2])
```


NMDS bioa date * habitat effect
```{r}
couleurs=c(rep(COL$bioaV, 3), rep(COL$bioaF, 3), rep(rgb(1,1,1,0),6))

xyplot(axe2~axe1, groups=date, data=plot_data, par.settings = list(superpose.symbol=list(pch=c(16, 2,  4), col=couleurs, cex=1)),
       panel=function(x, y, lty, lwd, ...){
           panel.xyplot(x, y, ...)
           panel.ellipse(x, y, ..., center.cex=0, col=couleurs, lty=c(1, 2, 3), lwd=2)
       },
       xlab="NMDS axis 1", ylab="NMDS axis 2", ylim=c(-1.2, 1.2),
       key=list(corner=c(0.98,0.02), columns=1,
                text=list(c("May","July", "October")),
                points=list(pch=c(16,2,4), col=1, cex=1), 
                lines=list(col=1, lty=c(1,2,3), lwd=2))
)

couleurs=c(rep(COL$bioaF, 3), rep(COL$bioaV, 3), rep(rgb(1,1,1,0),6))
xyplot(axe2~axe1, groups=factor(paste(habitat, date), levels=c("forest 5","forest 7","forest 10","vineyard 5","vineyard 7","vineyard 10")), data=plot_data, par.settings = list(superpose.symbol=list(pch=c(16, 2,  4), col=couleurs, cex=1)),
       panel=function(x, y, lty, lwd, ...){
           panel.xyplot(x, y, ...)
           panel.ellipse(x, y, ..., center.cex=0, col=couleurs, lty=c(1, 2, 3), lwd=2)
       },
       xlab="NMDS axis 1", ylab="NMDS axis 2", ylim=c(-1.2, 1.2),
		 key=list(corner=c(0.98,0.02), columns=1,
                text=list(c("May","July", "October")),
                points=list(pch=c(16,2,4), col=1, cex=1), 
                lines=list(col=1, lty=c(1,2,3), lwd=2))
)
```


________________________________________________________________________________
# 4. PERMANOVA Jaccard models :

## Leaves

```{r}
leaf_dist <- as.dist(subset(as.matrix(FC13_data$dist$jac), subset=mapfile$compartment=="leaf", select=mapfile$compartment=="leaf"))
leaf_mapfile <- mapfile[mapfile$compartment=="leaf",]
```

Jaccard distance between each species couple, for each date, constraint by site
```{r}
MAPFILE <- leaf_mapfile
DIST <- leaf_dist
spe_vect<- c("Q","Cs", "Cb","V")
RESULT <- NULL
for(i in 1:3)
{
	spe_i <- spe_vect[i]
	for(j in seq(i+1, 4, 1))
	{
		temp.res <- as.data.frame(matrix(NA, ncol = 5, nrow=1, dimnames = list(c("bc"), c("cmp", "date","nb", "mean", "sd"))))
		spe_j <- spe_vect[j]
		
		for(m in c("5", "7", "10"))
		{
			tdRE <- subset(as.matrix(DIST), subset=MAPFILE$species==spe_i&MAPFILE$date==m&MAPFILE$site=="RE", select=MAPFILE$species==spe_j&MAPFILE$date==m&MAPFILE$site=="RE")
			tdGV <- subset(as.matrix(DIST), subset=MAPFILE$species==spe_i&MAPFILE$date==m&MAPFILE$site=="GV", select=MAPFILE$species==spe_j&MAPFILE$date==m&MAPFILE$site=="GV")
			tdCO <- subset(as.matrix(DIST), subset=MAPFILE$species==spe_i&MAPFILE$date==m&MAPFILE$site=="CO", select=MAPFILE$species==spe_j&MAPFILE$date==m&MAPFILE$site=="CO")
			
			temp.vecdist <- c(as.vector(tdRE), as.vector(tdGV), as.vector(tdCO))
			
			temp.res$cmp <- paste(spe_i, spe_j)
			temp.res$date <- m
			temp.res$nb <- length(temp.vecdist)
			temp.res$mean <- mean(temp.vecdist)
			temp.res$sd <- sd(temp.vecdist)
			RESULT <- rbind(RESULT, temp.res)
		}
	}
}

RESULT
```


```{r}
set.seed(16)
fit_cl <- adonis(leaf_dist~date*species*edge, strata=leaf_mapfile$site, data=leaf_mapfile)
fit_cl
```


Model for each species, date*edge :

Oak :
```{r}
SUB_Q <- mapfile$compartment=="leaf"&mapfile$species=="Q"
dist_Q <- as.dist(subset(as.matrix(FC13_data$dist$jac), subset=SUB_Q, select=SUB_Q))
mapfile_Q <- mapfile[SUB_Q,]
set.seed(16)
fit_clQ <- adonis(dist_Q~date*edge, strata=mapfile_Q$site, data=mapfile_Q)
fit_clQ
p.adjust(fit_clQ$aov.tab$`Pr(>F)`, n=4, method="BY")
```

Chestnut :
```{r}
SUB_Cs <- mapfile$compartment=="leaf"&mapfile$species=="Cs"
dist_Cs <- as.dist(subset(as.matrix(FC13_data$dist$jac), subset=SUB_Cs, select=SUB_Cs))
mapfile_Cs <- mapfile[SUB_Cs,]
set.seed(16)
fit_clCs <- adonis(dist_Cs~date*edge, strata=mapfile_Cs$site, data=mapfile_Cs)
fit_clCs
p.adjust(fit_clCs$aov.tab$`Pr(>F)`, n=4, method="BY")
```

Hornbeam :
```{r}
SUB_Cb <- mapfile$compartment=="leaf"&mapfile$species=="Cb"
dist_Cb <- as.dist(subset(as.matrix(FC13_data$dist$jac), subset=SUB_Cb, select=SUB_Cb))
mapfile_Cb <- mapfile[SUB_Cb,]
set.seed(16)
fit_clCb <- adonis(dist_Cb~date*edge, strata=mapfile_Cb$site, data=mapfile_Cb)
fit_clCb
p.adjust(fit_clCb$aov.tab$`Pr(>F)`, n=4, method="BY")
```

Grapevine :
```{r}
SUB_V <- mapfile$compartment=="leaf"&mapfile$species=="V"
dist_V <- as.dist(subset(as.matrix(FC13_data$dist$jac), subset=SUB_V, select=SUB_V))
mapfile_V <- mapfile[SUB_V,]
set.seed(16)
fit_clV <- adonis(dist_V~date*edge, strata=mapfile_V$site, data=mapfile_V)
fit_clV
p.adjust(fit_clV$aov.tab$`Pr(>F)`, n=4, method="BY")
```


NMDS:
```{r, results="hide"}
leaf_dist <- as.dist(subset(as.matrix(FC13_data$dist$jac), subset=mapfile$compartment=="leaf", select=mapfile$compartment=="leaf"))
leaf_mapfile <- mapfile[mapfile$compartment=="leaf",]
set.seed(16)
nmds_leaf <- metaMDS(leaf_dist, k=2, trymax=200, halfchange=T)
nmds_leaf$stress
stressplot (nmds_leaf)

plot_data <- cbind(leaf_mapfile, axe1=nmds_leaf$points[,1], axe2=nmds_leaf$points[,2])
```


```{r}
couleurs=c(rep(COL$Q, 3), rep(COL$V, 3), rep(COL$Cb,3), rep(COL$Cs,3))
xyplot(axe2~axe1, groups=factor(paste(species, date, sep=""), levels=c("Q5", "Q7", "Q10", "V5", "V7", "V10", "Cb5", "Cb7", "Cb10", "Cs5", "Cs7", "Cs10")), data=plot_data, par.settings = list(superpose.symbol=list(pch=c(16, 2,  4), col=couleurs, cex=1)),
       panel=function(x, y, lty, lwd, ...){
           panel.xyplot(x, y, ...)
           panel.ellipse(x, y, ..., center.cex=0, col=couleurs, lty=c(1, 2, 3), lwd=2)
       },
       xlab="NMDS axis 1", ylab="NMDS axis 2",
       key=list(corner=c(0.98,0.02), columns=1,
                text=list(c("May","July", "October")),
                points=list(pch=c(16,2,4), col=1, cex=1), 
                lines=list(col=1, lty=c(1,2,3), lwd=2))
)
```


## Bioaerosols

```{r}
bioa_dist <- as.dist(subset(as.matrix(FC13_data$dist$jac), subset=mapfile$compartment=="bioaerosol", select=mapfile$compartment=="bioaerosol"))
bioa_mapfile <- mapfile[mapfile$compartment=="bioaerosol",]
```

```{r}
set.seed(16)
fit_cb <- adonis(bioa_dist~date*species*edge, strata=bioa_mapfile$site, data=bioa_mapfile)
fit_cb
```


Figures NMDS Bioaerosols :

```{r, results="hide"}
bioa_dist <- as.dist(subset(as.matrix(FC13_data$dist$jac), subset=mapfile$compartment=="bioaerosol", select=mapfile$compartment=="bioaerosol"))
bioa_mapfile <- mapfile[mapfile$compartment=="bioaerosol",]
set.seed(16)
nmds_bioa <- metaMDS(bioa_dist, k=2, trymax=200, halfchange=T)
nmds_bioa$stress
# stressplot (nmds_bioa) 

plot_data <- cbind(bioa_mapfile, axe1=nmds_bioa$points[,1], axe2=nmds_bioa$points[,2])
```


NMDS bioa date * habitat effect
```{r}
couleurs=c(rep(COL$bioaV, 3), rep(COL$bioaF, 3), rep(rgb(1,1,1,0),6))

xyplot(axe2~axe1, groups=date, data=plot_data, par.settings = list(superpose.symbol=list(pch=c(16, 2,  4), col=couleurs, cex=1)),
       panel=function(x, y, lty, lwd, ...){
           panel.xyplot(x, y, ...)
           panel.ellipse(x, y, ..., center.cex=0, col=couleurs, lty=c(1, 2, 3), lwd=2)
       },
       xlab="NMDS axis 1", ylab="NMDS axis 2", ylim=c(-1.2, 1.2),
       key=list(corner=c(0.98,0.02), columns=1,
                text=list(c("May","July", "October")),
                points=list(pch=c(16,2,4), col=1, cex=1), 
                lines=list(col=1, lty=c(1,2,3), lwd=2))
)

couleurs=c(rep(COL$bioaF, 3), rep(COL$bioaV, 3), rep(rgb(1,1,1,0),6))
xyplot(axe2~axe1, groups=factor(paste(habitat, date), levels=c("forest 5","forest 7","forest 10","vineyard 5","vineyard 7","vineyard 10")), data=plot_data, par.settings = list(superpose.symbol=list(pch=c(16, 2,  4), col=couleurs, cex=1)),
       panel=function(x, y, lty, lwd, ...){
           panel.xyplot(x, y, ...)
           panel.ellipse(x, y, ..., center.cex=0, col=couleurs, lty=c(1, 2, 3), lwd=2)
       },
       xlab="NMDS axis 1", ylab="NMDS axis 2", ylim=c(-1.2, 1.2),
		 key=list(corner=c(0.98,0.02), columns=1,
                text=list(c("May","July", "October")),
                points=list(pch=c(16,2,4), col=1, cex=1), 
                lines=list(col=1, lty=c(1,2,3), lwd=2))
)
```


________________________________________________________________________________
# 5. Analyses without rarefaction :
The richness and Bray-Curtis dissimilarities are calculated directly from the OTU table, without any rarefaction applied on the OTU table.


```{r}
rm(list=ls())
load("FC13_data")

otus <- FC13_data$otus$s196
mapfile <- FC13_data$mapfile$s196
mapfile$compartment <- factor(mapfile$compartment, levels=c("leaf", "bioaerosol"))
taxo <- FC13_data$blast$s196
colnames(taxo)[1] <- "identity"

## Check if the objects match :
dim(otus) ; dim(mapfile) ; dim(taxo) 

sum(colnames(otus)==rownames(taxo)) == ncol(otus) # Must be TRUE
sum(rownames(otus)==rownames(mapfile)) == nrow(otus) # Must be TRUE
```

```{r}
mapfile$abundance <- rowSums(otus)
mapfile$richness <- rowSums(ifelse(otus>0,1,0))
mapfile$absqrt <- sqrt(mapfile$abundance)

bray <- vegdist(otus, method="bray")
jac <- vegdist(ifelse(otus>0,1,0), method="jaccard")
```

Richness model for leaves :
```{r}
fit_data_l <- mapfile[mapfile$compartment=="leaf",] # Data subset
fit_rl_complete <- lmer(richness~absqrt+date*species*edge+(1|site), data=fit_data_l)
rand(fit_rl_complete)
anova(fit_rl_complete)

# Conditionnal and marginal coefficeints of determination:
r.squaredGLMM(fit_rl_complete)

# Model residuals:
par(mfrow=c(1,2)) ; plot(residuals(fit_rl_complete), main="Residuals plot") ; abline(h=0, lty=3, col="red"); qqnorm(resid(fit_rl_complete)) ; qqline(resid(fit_rl_complete), lty = 3, col = "red") ; par(mfrow=c(1,1))

# pairwise lsmeans comparisons
pwds <- lsmeans::lsmeans(fit_rl_complete, pairwise~date*species, adjust="tukey")
pwds$contrasts
cld(pwds, Letters=LETTERS, sort=F)
lsmeans::lsmeans(fit_rl_complete, pairwise~species*edge, adjust="tukey")$contrasts
```


Richness model for bioaerosols:
```{r}
fit_data_b <- mapfile[mapfile$compartment=="bioaerosol",] # Data subset

fit_rb_complete <- lmer(richness~absqrt+date*species*edge+(1|site), data=fit_data_b)
rand(fit_rb_complete)
anova(fit_rb_complete)

# Conditionnal and marginal coefficeints of determination:
r.squaredGLMM(fit_rb_complete)

# Model residuals:
par(mfrow=c(1,2)) ; plot(residuals(fit_rb_complete), main="Residuals plot") ; abline(h=0, lty=3, col="red"); qqnorm(resid(fit_rb_complete)) ; qqline(resid(fit_rb_complete), lty = 3, col = "red") ; par(mfrow=c(1,1))
```


Foliar fungal composition:

```{r}
leaf_dist <- as.dist(subset(as.matrix(bray), subset=mapfile$compartment=="leaf", select=mapfile$compartment=="leaf"))
leaf_mapfile <- mapfile[mapfile$compartment=="leaf",]
```

Bray-curtis distance between each species couple, for each date, constraint by site
```{r}
MAPFILE <- leaf_mapfile
DIST <- leaf_dist
spe_vect<- c("Q","Cs", "Cb","V")
RESULT <- NULL
for(i in 1:3)
{
	spe_i <- spe_vect[i]
	for(j in seq(i+1, 4, 1))
	{
		temp.res <- as.data.frame(matrix(NA, ncol = 5, nrow=1, dimnames = list(c("bc"), c("cmp", "date","nb", "mean", "sd"))))
		spe_j <- spe_vect[j]
		
		for(m in c("5", "7", "10"))
		{
			tdRE <- subset(as.matrix(DIST), subset=MAPFILE$species==spe_i&MAPFILE$date==m&MAPFILE$site=="RE", select=MAPFILE$species==spe_j&MAPFILE$date==m&MAPFILE$site=="RE")
			tdGV <- subset(as.matrix(DIST), subset=MAPFILE$species==spe_i&MAPFILE$date==m&MAPFILE$site=="GV", select=MAPFILE$species==spe_j&MAPFILE$date==m&MAPFILE$site=="GV")
			tdCO <- subset(as.matrix(DIST), subset=MAPFILE$species==spe_i&MAPFILE$date==m&MAPFILE$site=="CO", select=MAPFILE$species==spe_j&MAPFILE$date==m&MAPFILE$site=="CO")
			
			temp.vecdist <- c(as.vector(tdRE), as.vector(tdGV), as.vector(tdCO))
			
			temp.res$cmp <- paste(spe_i, spe_j)
			temp.res$date <- m
			temp.res$nb <- length(temp.vecdist)
			temp.res$mean <- mean(temp.vecdist)
			temp.res$sd <- sd(temp.vecdist)
			RESULT <- rbind(RESULT, temp.res)
		}
	}
}

RESULT
```


PERMANOVA Foliar composition:
```{r}
set.seed(16)
fit_cl <- adonis(leaf_dist~absqrt+date*species*edge, strata=leaf_mapfile$site, data=leaf_mapfile, by="terms")
fit_cl
```

PERMANOVA model for each species, date*edge:
Oak:
```{r}
SUB_Q <- mapfile$compartment=="leaf"&mapfile$species=="Q"
dist_Q <- as.dist(subset(as.matrix(bray), subset=SUB_Q, select=SUB_Q))
mapfile_Q <- mapfile[SUB_Q,]
set.seed(16)
fit_clQ <- adonis(dist_Q~date*edge, strata=mapfile_Q$site, data=mapfile_Q)
fit_clQ
round(p.adjust(fit_clQ$aov.tab$`Pr(>F)`, n=4, method="BY"), 4)
```

Chestnut :
```{r}
SUB_Cs <- mapfile$compartment=="leaf"&mapfile$species=="Cs"
dist_Cs <- as.dist(subset(as.matrix(bray), subset=SUB_Cs, select=SUB_Cs))
mapfile_Cs <- mapfile[SUB_Cs,]
set.seed(16)
fit_clCs <- adonis(dist_Cs~absqrt+date*edge, strata=mapfile_Cs$site, data=mapfile_Cs)
fit_clCs
round(p.adjust(fit_clCs$aov.tab$`Pr(>F)`, n=4, method="BY"), 4)
```

Hornbeam :
```{r}
SUB_Cb <- mapfile$compartment=="leaf"&mapfile$species=="Cb"
dist_Cb <- as.dist(subset(as.matrix(bray), subset=SUB_Cb, select=SUB_Cb))
mapfile_Cb <- mapfile[SUB_Cb,]
set.seed(16)
fit_clCb <- adonis(dist_Cb~absqrt+date*edge, strata=mapfile_Cb$site, data=mapfile_Cb)
fit_clCb
p.adjust(fit_clCb$aov.tab$`Pr(>F)`, n=4, method="BY")
```

Grapevine :
```{r}
SUB_V <- mapfile$compartment=="leaf"&mapfile$species=="V"
dist_V <- as.dist(subset(as.matrix(bray), subset=SUB_V, select=SUB_V))
mapfile_V <- mapfile[SUB_V,]
set.seed(16)
fit_clV <- adonis(dist_V~absqrt+date*edge, strata=mapfile_V$site, data=mapfile_V)
fit_clV
round(p.adjust(fit_clV$aov.tab$`Pr(>F)`, n=4, method="BY"),4)
```


Bioaerosols composition :

```{r}
bioa_dist <- as.dist(subset(as.matrix(bray), subset=mapfile$compartment=="bioaerosol", select=mapfile$compartment=="bioaerosol"))
bioa_mapfile <- mapfile[mapfile$compartment=="bioaerosol",]
```

```{r}
set.seed(16)
fit_cb <- adonis(bioa_dist~absqrt+date*species*edge, strata=bioa_mapfile$site, data=bioa_mapfile)
fit_cb
```
